# Supplementary material for: A risk signature based on endoplasmic reticulum stress-associated genes predicts prognosis and immunity in pancreatic cancer
Source: Front Mol Biosci. 2023 Nov 29;10:1298077. doi: 10.3389/fmolb.2023.1298077 (PMC10721979; doi:10.3389/fmolb.2023.1298077)
Supplement: Supplementary file 1 [file Table1.xlsx]

## Sheet: Sheet1
Supplementary Table 1. 295 unqiue ER stress-related genes obtained from MSigDB v7.4
PLA2G4B
BCL2L11
NR1H3
CERT1
CTDSP2
PREB
PDIA6
BCAP31
LPCAT3
PIGBOS1
TRIM13
FLOT1
STUB1
UBE4B
MARCHF6
ABCA7
RACK1
CLGN
CREB3
CEBPB
HYOU1
AGR2
ERN2
ERLIN1
CFTR
USP19
YIF1A
SEC61B
PDIA5
SERINC3
OS9
TMED2
ERP29
COPS5
KDELR3
FICD
ERLIN2
RNF139
MAN1B1
PARK7
FBXO17
KLHDC3
NIBAN1
ADD1
UBE2J2
CLU
TPP1
LRRK2
ERP27
CALR3
FBXO27
RNF183
ATF6B
CREB3L4
CTH
DAB2IP
CREBRF
TTC23L
TMTC3
DCTN1
DDIT3
DDX3X
DDX11
BHLHA15
TOR1A
SCAMP5
EEF2
EIF2S1
EIF4G1
STT3B
DNAJC18
EP300
ERN1
EXTL1
EXTL2
EXTL3
FCGR2B
SEC31A
ATF6
ERP44
UBXN4
FAF2
UFL1
ECPAS
SIRT1
TARDBP
PPP1R15A
SDF2L1
ALOX5
ALOX15
ANKS4B
SVIP
GORASP2
FBXO2
FBXO6
FGF21
NUPR1
TBL2
AMFR
GFPT1
BBC3
SERP1
ERLEC1
AQP11
RNF175
GRINA
PDIA3
GSK3A
GSK3B
USP25
POMT2
UBQLN2
UBQLN1
NRBF2
ERO1A
HDGF
CXXC1
UBE2K
APAF1
DNAJB2
HSPA1A
HSPA5
UBAC2
NCCRP1
IGFBP1
CXCL8
PDX1
ACADVL
ITPR1
JUN
NHLRC1
SERP2
LMNA
MIR200C
MAGEA3
MAN1A1
DNAJB9
MAP3K5
ATXN3
GET3
ASNS
EIF2AK4
SULT1A4
ATF3
ATF4
NCK1
NFE2L2
ATP2A1
ATP2A2
ATP2A3
OPA1
P4HB
PRKN
DERL2
UBXN1
TXNDC12
RNFT1
BFAR
MBTPS2
UBE2J1
UFC1
JKAMP
UFM1
GET4
DNAJB11
PIK3R1
PIK3R2
PMAIP1
PML
DNAJC10
TMCO1
RNF186
SGTB
DNAJB12
PARP16
AUP1
FKBP14
WIPI1
ANKZF1
PPP2CB
TMEM33
PPP2R5B
RNF121
YOD1
NPLOC4
ARFGAP1
EDEM2
UGGT2
SELENOS
MYDGF
DNAJC3
UGGT1
CCDC47
PSMC6
RCN3
RHBDD2
PTPN1
PTPN2
TRIB3
BAK1
BAX
SRPRB
SELENOK
RASGRF1
RASGRF2
CCND1
BCL2
BCL2L1
RNF5
CCL2
SEL1L
TSPYL2
HERPUD2
SGTA
SHC1
PDIA2
CREB3L2
DDRGK1
BOK
SRPRA
SSR1
SULT1A3
TMBIM6
THBS1
THBS4
TLN1
TP53
HSP90B1
TRAF2
UBE2G2
UFD1
UMOD
NR1H2
VCP
WFS1
XBP1
TRIM25
ZBTB17
RNF103
MANF
TMUB2
CHAC1
DERL1
BAG6
UBA5
UBXN8
ERMP1
DNAJB14
FOXRED2
EDEM3
CDK5RAP3
SEL1L2
UBXN6
CALR
HM13
TMX1
CANX
TMUB1
SESN2
CASP4
ATG10
SRPX
TMEM117
RHBDD1
NCK2
SYVN1
CREB3L3
TMTC4
PPP1R15B
CAV1
MBTPS1
TNFRSF10B
EIF2B5
USP13
BRSK2
USP14
CREB3L1
ATP6V0D1
TMEM67
TMEM259
AIFM1
DERL3
RNF185
VAPB
TMEM129
UBE4A
FBXO44
EIF2AK3
GOSR2
PDIA4
EDEM1
HERPUD1
TATDN2
CUL7
SEC16A

## Sheet: Sheet2
Supplementary Table 2. 99 risk genes to survival of PC patients identified by univariate Cox proportional hazards regression analysis
genename	coef	se	z	p	HR	HRse	HRz	HRp	HRCILL	HRCIUL
PLA2G4B	-0.285	0.1	-2.858	0.004	0.752	0.075	-3.308	0.001	0.618	0.914
PDIA6	0.543	0.255	2.13	0.033	1.722	0.439	1.643	0.1	1.044	2.839
MARCHF6	-0.422	0.198	-2.132	0.033	0.656	0.13	-2.651	0.008	0.445	0.967
CLGN	-0.332	0.107	-3.098	0.002	0.718	0.077	-3.674	0	0.582	0.885
CEBPB	0.353	0.117	3.02	0.003	1.424	0.167	2.544	0.011	1.132	1.791
ERN2	0.125	0.057	2.198	0.028	1.134	0.065	2.065	0.039	1.014	1.268
ERLIN1	0.429	0.194	2.218	0.027	1.536	0.297	1.803	0.071	1.051	2.245
USP19	-0.496	0.226	-2.193	0.028	0.609	0.138	-2.839	0.005	0.391	0.949
OS9	-0.748	0.274	-2.727	0.006	0.473	0.13	-4.057	0	0.276	0.81
ERP29	-0.78	0.245	-3.183	0.001	0.458	0.112	-4.82	0	0.284	0.741
KDELR3	0.361	0.124	2.919	0.004	1.435	0.177	2.45	0.014	1.126	1.828
FICD	-0.53	0.2	-2.648	0.008	0.588	0.118	-3.493	0	0.397	0.871
RNF139	0.593	0.235	2.527	0.012	1.809	0.425	1.906	0.057	1.142	2.866
KLHDC3	-0.817	0.273	-2.996	0.003	0.442	0.12	-4.633	0	0.259	0.754
UBE2J2	-0.494	0.234	-2.107	0.035	0.61	0.143	-2.725	0.006	0.386	0.966
CLU	-0.152	0.064	-2.395	0.017	0.859	0.055	-2.587	0.01	0.758	0.973
CTH	0.398	0.199	1.996	0.046	1.488	0.297	1.647	0.1	1.007	2.2
TTC23L	-1.713	0.552	-3.103	0.002	0.18	0.1	-8.232	0	0.061	0.532
SCAMP5	-0.346	0.087	-3.997	0	0.708	0.061	-4.775	0	0.597	0.838
EEF2	-0.992	0.325	-3.054	0.002	0.371	0.12	-5.223	0	0.196	0.701
EIF2S1	0.78	0.264	2.956	0.003	2.183	0.576	2.052	0.04	1.301	3.662
EIF4G1	0.974	0.307	3.174	0.002	2.648	0.812	2.029	0.042	1.451	4.831
STT3B	0.486	0.241	2.013	0.044	1.625	0.392	1.594	0.111	1.013	2.607
DNAJC18	-0.536	0.159	-3.375	0.001	0.585	0.093	-4.465	0	0.429	0.799
EXTL3	-0.48	0.204	-2.349	0.019	0.619	0.126	-3.015	0.003	0.415	0.924
FCGR2B	0.202	0.088	2.291	0.022	1.224	0.108	2.074	0.038	1.03	1.456
PPP1R15A	0.269	0.128	2.105	0.035	1.309	0.167	1.845	0.065	1.019	1.682
SDF2L1	-0.479	0.177	-2.716	0.007	0.619	0.109	-3.485	0	0.438	0.875
ALOX5	0.224	0.095	2.356	0.018	1.252	0.119	2.111	0.035	1.038	1.508
ALOX15	-1.017	0.515	-1.975	0.048	0.362	0.186	-3.428	0.001	0.132	0.992
FBXO6	0.473	0.201	2.354	0.019	1.605	0.322	1.875	0.061	1.082	2.379
NUPR1	0.293	0.112	2.606	0.009	1.34	0.151	2.259	0.024	1.075	1.671
SERP1	0.941	0.248	3.796	0	2.561	0.635	2.46	0.014	1.576	4.163
AQP11	-0.507	0.247	-2.058	0.04	0.602	0.148	-2.682	0.007	0.371	0.976
GSK3B	0.62	0.278	2.232	0.026	1.859	0.516	1.664	0.096	1.079	3.203
POMT2	-0.637	0.197	-3.233	0.001	0.529	0.104	-4.521	0	0.359	0.778
NRBF2	0.639	0.302	2.114	0.035	1.894	0.572	1.562	0.118	1.048	3.425
ERO1A	0.407	0.11	3.695	0	1.503	0.166	3.035	0.002	1.211	1.865
HDGF	0.484	0.186	2.608	0.009	1.622	0.301	2.067	0.039	1.128	2.334
CXXC1	-0.813	0.231	-3.525	0	0.444	0.102	-5.439	0	0.282	0.697
DNAJB2	-0.442	0.208	-2.123	0.034	0.643	0.134	-2.669	0.008	0.428	0.967
UBAC2	0.789	0.317	2.487	0.013	2.2	0.698	1.72	0.085	1.182	4.097
NCCRP1	0.204	0.069	2.97	0.003	1.226	0.084	2.686	0.007	1.072	1.403
CXCL8	0.157	0.063	2.476	0.013	1.17	0.074	2.292	0.022	1.033	1.324
PDX1	-0.193	0.087	-2.218	0.027	0.825	0.072	-2.446	0.014	0.696	0.978
ACADVL	-0.62	0.221	-2.806	0.005	0.538	0.119	-3.887	0	0.349	0.829
NHLRC1	-0.697	0.305	-2.288	0.022	0.498	0.152	-3.308	0.001	0.274	0.905
SERP2	-0.633	0.175	-3.624	0	0.531	0.093	-5.057	0	0.377	0.748
LMNA	0.353	0.152	2.32	0.02	1.424	0.217	1.954	0.051	1.056	1.919
MAP3K5	0.577	0.178	3.241	0.001	1.78	0.317	2.463	0.014	1.256	2.523
SULT1A4	0.236	0.094	2.502	0.012	1.267	0.12	2.228	0.026	1.053	1.524
NCK1	0.754	0.219	3.439	0.001	2.126	0.466	2.415	0.016	1.383	3.268
NFE2L2	0.434	0.213	2.033	0.042	1.543	0.329	1.65	0.099	1.016	2.345
ATP2A3	-0.469	0.104	-4.494	0	0.626	0.065	-5.733	0	0.51	0.768
OPA1	0.66	0.268	2.459	0.014	1.934	0.519	1.8	0.072	1.143	3.273
PRKN	-0.71	0.22	-3.231	0.001	0.492	0.108	-4.705	0	0.32	0.756
DERL2	-0.888	0.333	-2.668	0.008	0.411	0.137	-4.298	0	0.214	0.79
BFAR	0.835	0.238	3.509	0	2.305	0.548	2.379	0.017	1.446	3.674
DNAJB11	0.508	0.221	2.3	0.021	1.663	0.367	1.803	0.071	1.078	2.564
PIK3R2	-0.598	0.229	-2.61	0.009	0.55	0.126	-3.573	0	0.351	0.862
PMAIP1	0.418	0.132	3.171	0.002	1.519	0.2	2.591	0.01	1.173	1.967
PML	0.572	0.19	3.018	0.003	1.772	0.336	2.298	0.022	1.222	2.57
FKBP14	0.342	0.158	2.168	0.03	1.408	0.222	1.836	0.066	1.033	1.918
ANKZF1	-0.376	0.162	-2.316	0.021	0.686	0.112	-2.812	0.005	0.499	0.944
YOD1	0.368	0.164	2.253	0.024	1.445	0.236	1.884	0.06	1.049	1.992
NPLOC4	-0.603	0.229	-2.634	0.008	0.547	0.125	-3.614	0	0.35	0.857
ARFGAP1	-0.507	0.166	-3.052	0.002	0.603	0.1	-3.974	0	0.435	0.834
RHBDD2	-0.413	0.163	-2.54	0.011	0.662	0.108	-3.144	0.002	0.481	0.91
BAK1	0.628	0.187	3.367	0.001	1.874	0.35	2.5	0.012	1.3	2.701
CCND1	0.301	0.111	2.717	0.007	1.352	0.15	2.346	0.019	1.088	1.68
BCL2L1	0.661	0.177	3.743	0	1.938	0.342	2.739	0.006	1.37	2.74
TSPYL2	-0.665	0.146	-4.556	0	0.514	0.075	-6.471	0	0.386	0.685
SGTA	-0.688	0.235	-2.932	0.003	0.503	0.118	-4.218	0	0.317	0.796
SHC1	0.361	0.175	2.067	0.039	1.435	0.251	1.735	0.083	1.019	2.021
DDRGK1	-0.515	0.206	-2.497	0.013	0.597	0.123	-3.266	0.001	0.399	0.895
THBS1	0.151	0.071	2.116	0.034	1.163	0.083	1.964	0.05	1.011	1.338
WFS1	-0.31	0.124	-2.499	0.012	0.734	0.091	-2.929	0.003	0.575	0.935
TRIM25	-0.437	0.209	-2.093	0.036	0.646	0.135	-2.625	0.009	0.429	0.973
FOXRED2	-0.472	0.193	-2.439	0.015	0.624	0.121	-3.117	0.002	0.427	0.912
CDK5RAP3	-0.414	0.151	-2.739	0.006	0.661	0.1	-3.392	0.001	0.492	0.889
UBXN6	-0.577	0.21	-2.747	0.006	0.561	0.118	-3.718	0	0.372	0.848
SESN2	-0.418	0.181	-2.307	0.021	0.658	0.119	-2.864	0.004	0.461	0.939
CASP4	0.797	0.231	3.443	0.001	2.219	0.514	2.373	0.018	1.41	3.492
RHBDD1	0.696	0.275	2.529	0.011	2.005	0.551	1.822	0.068	1.169	3.437
CAV1	0.297	0.094	3.165	0.002	1.346	0.126	2.738	0.006	1.12	1.617
TNFRSF10B	0.35	0.114	3.068	0.002	1.418	0.162	2.589	0.01	1.135	1.773
USP13	-0.474	0.191	-2.486	0.013	0.623	0.119	-3.181	0.001	0.428	0.905
BRSK2	-0.223	0.101	-2.211	0.027	0.8	0.081	-2.477	0.013	0.656	0.975
CREB3L1	0.17	0.076	2.219	0.027	1.185	0.091	2.041	0.041	1.02	1.376
ATP6V0D1	-0.738	0.235	-3.142	0.002	0.478	0.112	-4.648	0	0.302	0.758
TMEM259	-0.332	0.14	-2.376	0.018	0.718	0.1	-2.818	0.005	0.546	0.944
AIFM1	-0.722	0.279	-2.585	0.01	0.486	0.136	-3.79	0	0.281	0.84
VAPB	-0.513	0.228	-2.251	0.024	0.599	0.136	-2.941	0.003	0.383	0.936
TMEM129	-0.463	0.207	-2.239	0.025	0.629	0.13	-2.848	0.004	0.419	0.944
FBXO44	-0.369	0.127	-2.905	0.004	0.691	0.088	-3.513	0	0.539	0.887
EDEM1	0.434	0.21	2.069	0.039	1.544	0.324	1.678	0.093	1.023	2.33
CUL7	-0.586	0.237	-2.475	0.013	0.557	0.132	-3.366	0.001	0.35	0.885
SEC16A	-0.701	0.222	-3.157	0.002	0.496	0.11	-4.575	0	0.321	0.767

## Sheet: Sheet3
Supplementary Table 3. 56 prognosis-related genes identified by log rank test
symbol	p
UBAC2	1.10007e-05
CXXC1	0.000632318
SERP1	0.00104835
OPA1	0.00120911
DNAJC18	0.00142303
EIF2S1	0.00179999
NCK1	0.00211726
BCL2L1	0.00270856
SCAMP5	0.00303199
RNF139	0.0030479
TSPYL2	0.00306137
ERO1A	0.00315487
DERL2	0.00321592
BFAR	0.0040372
MAN1A1	0.00712802
TTC23L	0.007493
ERLIN1	0.00752865
NPLOC4	0.00763701
MAP3K5	0.00889388
GORASP2	0.00905688
TRIM25	0.0104694
ARFGAP1	0.0113943
SEC16A	0.0133577
ATP6V0D1	0.0133791
NCCRP1	0.0161797
CCND1	0.0184647
TMEM129	0.0186485
FBXO44	0.0187904
COPS5	0.0193646
UBE2K	0.0217275
PTPN2	0.0225154
PRKN	0.0226159
TNFRSF10B	0.023786
POMT2	0.0238177
CASP4	0.0254082
FICD	0.0265643
PLA2G4B	0.0266
DNAJB11	0.0289936
RHBDD1	0.0289992
ATF6	0.0291804
VAPB	0.0293067
ERP27	0.0301728
ADD1	0.0305328
EIF4G1	0.0337987
PREB	0.0346101
SDF2L1	0.0353553
USP19	0.037481
CEBPB	0.0390891
CLGN	0.0428595
PML	0.043373
CLU	0.0438854
PPP2R5B	0.0442219
PMAIP1	0.045395
ERP29	0.0461219
ATP2A3	0.0480046
CDK5RAP3	0.0487783

## Sheet: Sheet4
Supplementary Table 4. GO enrichment analysis of differentially expressed genes (DEGs) between high- and low-risk samples.
ONTOLOGY	ID	Description	GeneRatio	BgRatio	pvalue	p.adjust	qvalue	geneID	Count
BP	GO:0042391	regulation of membrane potential	82/1132	431/18862	4.78683e-21	2.34603e-17	2.0528e-17	SCN5A/SLC1A6/WNT7A/KCNH6/KCNB1/CACNA1A/CNIH2/CACNA1B/ATP1A2/SCN3B/MPP2/CACNA1I/SLC4A8/KCNA5/MAPK8IP2/ANK2/CELF4/SEZ6/FGF14/MAPT/CHRNB2/SLC8A3/CACNA1H/P2RX5/INSYN1/KCNH2/TCL1A/ATP1A3/CACNB2/SLC25A27/GRIA3/GRIK5/FXYD1/CNR2/HCN2/SCN3A/GRIA1/P2RX2/P2RX6/KCNMB2/RIMS4/NLGN4X/KCNJ11/KCNIP2/KCNA1/NRXN1/KCNJ3/KCNH3/SCN4A/UCN3/KCNC2/GABRG2/SLC8A2/CNR1/RIMS2/GRIK2/NPPA/KCNK17/NPAS4/CBLN1/GRM1/SCN7A/MYOC/CAC…	82
BP	GO:0050804	modulation of chemical synaptic transmission	78/1132	405/18862	2.10452e-20	4.01679e-17	3.51473e-17	SNCG/WNT7A/CEL/KCNB1/SHISA7/CACNA1A/CNTNAP4/SNAP25/SYP/CNIH2/UNC13A/CACNA1B/SYT4/ATP1A2/CYP46A1/MPP2/CPLX2/SLC4A8/MAPK8IP2/CAMK2B/CELF4/FGF14/MAPT/CHRNB2/SLC8A3/DLGAP3/SEPTIN5/STXBP5L/JPH3/CACNB2/STAR/GRIK5/CNR2/GRIA1/GRM7/VGF/RIMS4/NLGN4X/PRKCB/NEURL1/TNR/PHF24/BAIAP3/BRSK1/LRRTM2/SYT7/NRXN1/JPH4/SYN1/LRRC4/GRM4/CLSTN2/SLC8A2/CACNG7/CNR1/SCGN/RIMS2/GRIK2/HAP1/NPAS4/CBLN1/GRM1/LGI1/RASGRF1/RAB26/…	78
BP	GO:0099177	regulation of trans-synaptic signaling	78/1132	406/18862	2.45876e-20	4.01679e-17	3.51473e-17	SNCG/WNT7A/CEL/KCNB1/SHISA7/CACNA1A/CNTNAP4/SNAP25/SYP/CNIH2/UNC13A/CACNA1B/SYT4/ATP1A2/CYP46A1/MPP2/CPLX2/SLC4A8/MAPK8IP2/CAMK2B/CELF4/FGF14/MAPT/CHRNB2/SLC8A3/DLGAP3/SEPTIN5/STXBP5L/JPH3/CACNB2/STAR/GRIK5/CNR2/GRIA1/GRM7/VGF/RIMS4/NLGN4X/PRKCB/NEURL1/TNR/PHF24/BAIAP3/BRSK1/LRRTM2/SYT7/NRXN1/JPH4/SYN1/LRRC4/GRM4/CLSTN2/SLC8A2/CACNG7/CNR1/SCGN/RIMS2/GRIK2/HAP1/NPAS4/CBLN1/GRM1/LGI1/RASGRF1/RAB26/…	78
BP	GO:0023061	signal release	83/1132	475/18862	7.02782e-19	8.61084e-16	7.53456e-16	PTGES/SNCG/SLC2A1/WNT7A/CELA2A/KCNB1/CACNA1A/SNAP25/SYP/CACNA2D2/UNC13A/SYT4/CPLX2/SLC4A8/PTPRN/SNPH/KCNA5/BLK/CHRNB2/CRHBP/ABCC8/SEPTIN5/STXBP5L/GCK/ISL1/CACNB2/SCG5/GRIK5/SV2A/RFX6/KCNG2/SFRP1/VGF/RIMS4/PRKCB/BAIAP3/GPLD1/KCNJ11/BRSK1/SYT3/FFAR2/SYT7/NRXN1/AGT/SYN1/SYT5/UCN3/KCNC2/GRM4/LEP/CNR1/CADPS/RIMS2/GIPR/AGTR1/PTPRN2/FGB/FFAR3/TRIM9/GALR1/ADCY1/CARTPT/GPR119/SLC6A4/PRKCG/HRH3/EPHA5/PCLO/…	83
BP	GO:0035637	multicellular organismal signaling	48/1132	203/18862	1.15917e-16	1.13622e-13	9.94203e-14	SCN5A/CNTNAP2/KCNH6/SPTBN4/CACNA2D2/ATP1A2/SCN3B/FXYD7/CACNA1I/KCNA5/ANK2/SLC8A3/CACNA1H/FXYD6/ISL1/KCNH2/ATP1A3/CACNB2/NFASC/FXYD1/NPPC/CHRM5/ATP2A3/SCN3A/RYR3/KCNMB2/TNR/KCNJ11/KCNIP2/KCNA1/AGT/KCNJ3/SCN4A/SLC8A2/CACNG7/ATP2B3/GRIK2/NPPA/CACNA2D3/SCN7A/CACNA1G/GPR88/CARTPT/HCN4/CASQ2/CLDN19/TRDN/GLRA1	48
BP	GO:0060078	regulation of postsynaptic membrane potential	35/1132	136/18862	1.09398e-13	8.93601e-11	7.81909e-11	WNT7A/MPP2/MAPK8IP2/CELF4/SEZ6/FGF14/CHRNB2/SLC8A3/P2RX5/INSYN1/GRIA3/GRIK5/GRIA1/P2RX2/P2RX6/NLGN4X/KCNA1/NRXN1/GABRG2/SLC8A2/RIMS2/GRIK2/NPAS4/CBLN1/GRM1/GABRA1/SHANK1/GRIK3/GLRA3/GABRB1/ADCYAP1/GABRA2/GABRA3/CHRNA2/GLRA1	35
BP	GO:0006836	neurotransmitter transport	44/1132	209/18862	1.8401e-13	1.28833e-10	1.1273e-10	SNCG/SLC1A6/WNT7A/SNAP25/SYP/UNC13A/SYT4/ATP1A2/CPLX2/SLC4A8/SNPH/SEPTIN5/STXBP5L/SLC29A4/CACNB2/GRIK5/SV2A/RIMS4/PRKCB/BAIAP3/BRSK1/SYT7/NRXN1/SYN1/SLC6A16/SYT5/GRM4/SLC6A13/CNR1/CADPS/SLC6A17/RIMS2/PTPRN2/TRIM9/ADCY1/SLC6A4/PRKCG/HRH3/PCLO/GAD2/SLC18A3/GABRA2/CPLX3/SLC18A1	44
BP	GO:0099003	vesicle-mediated transport in synapse	41/1132	194/18862	1.07536e-12	6.58795e-10	5.76451e-10	SNCG/WNT7A/CEL/CALY/SNAP25/SYP/UNC13A/SNAP91/BSN/CPLX2/SLC4A8/SNPH/FGF14/AMPH/SEPTIN5/STXBP5L/CACNB2/GRIK5/SV2A/RIMS4/NLGN4X/PRKCB/BRSK1/SYT7/DNAJC6/SYN1/SYT5/HPCA/CNR1/CADPS/RIMS2/PACSIN1/TRIM9/ADCY1/SNCB/ARC/PRKCG/PCLO/SH3GL2/CPLX3/SLC18A1	41
BP	GO:0009914	hormone transport	54/1132	312/18862	1.55503e-12	8.468e-10	7.40958e-10	SLC2A1/CELA2A/KCNB1/CACNA1A/SNAP25/CACNA2D2/PTPRN/KCNA5/BLK/CRHBP/ABCC8/STXBP5L/GCK/ISL1/SCG5/RFX6/KCNG2/SFRP1/VGF/BAIAP3/GPLD1/KCNJ11/FFAR2/SYT7/AGT/SLC7A8/UCN3/KCNC2/LEP/SLCO1C1/CNR1/RIMS2/GIPR/AGTR1/PTPRN2/FGB/FFAR3/GALR1/TTR/CARTPT/GPR119/EPHA5/PCLO/CHGA/AGTR2/ADIPOQ/NKX6-1/FFAR1/ADCYAP1/NEUROD1/CPLX3/SLC30A8/GCG/CRH	54
BP	GO:0070268	cornification	30/1132	113/18862	2.6208e-12	1.28445e-09	1.12391e-09	KRT13/KRT14/KRT6A/KRT78/KRT4/CASP14/KRT6C/TGM5/KRT16/IVL/DSG3/SPRR1B/KRT5/PKP1/KRT81/KLK5/CELA2A/SPRR2E/SPRR2A/SPRR2D/KRT77/CDSN/SPRR3/KLK12/KRT20/SPRR2F/FLG/CERS3/KRT40/LORICRIN	30
BP	GO:0099504	synaptic vesicle cycle	38/1132	177/18862	4.36267e-12	1.88443e-09	1.64889e-09	SNCG/WNT7A/CEL/SNAP25/SYP/UNC13A/SNAP91/BSN/CPLX2/SLC4A8/SNPH/FGF14/AMPH/SEPTIN5/STXBP5L/CACNB2/GRIK5/SV2A/RIMS4/NLGN4X/PRKCB/BRSK1/SYT7/DNAJC6/SYN1/SYT5/CNR1/CADPS/RIMS2/PACSIN1/TRIM9/ADCY1/SNCB/PRKCG/PCLO/SH3GL2/CPLX3/SLC18A1	38
BP	GO:0001505	regulation of neurotransmitter levels	42/1132	211/18862	4.61398e-12	1.88443e-09	1.64889e-09	SNCG/SLC1A6/WNT7A/SNAP25/SYP/UNC13A/SYT4/ATP1A2/CPLX2/SLC4A8/SNPH/SEPTIN5/STXBP5L/SLC29A4/CACNB2/GRIK5/SV2A/RIMS4/PRKCB/BAIAP3/BRSK1/SYT7/NRXN1/SYN1/SYT5/GRM4/CNR1/CADPS/RIMS2/PTPRN2/TRIM9/ADCY1/SLC6A4/PRKCG/HRH3/PRIMA1/PCLO/GAD2/SLC18A3/GABRA2/CPLX3/SLC18A1	42
BP	GO:0007269	neurotransmitter secretion	35/1132	155/18862	6.66625e-12	2.33366e-09	2.04198e-09	SNCG/WNT7A/SNAP25/SYP/UNC13A/SYT4/CPLX2/SLC4A8/SNPH/SEPTIN5/STXBP5L/CACNB2/GRIK5/SV2A/RIMS4/PRKCB/BAIAP3/BRSK1/SYT7/NRXN1/SYN1/SYT5/GRM4/CNR1/CADPS/RIMS2/PTPRN2/TRIM9/ADCY1/PRKCG/HRH3/PCLO/GAD2/SLC18A3/CPLX3	35
BP	GO:0099643	signal release from synapse	35/1132	155/18862	6.66625e-12	2.33366e-09	2.04198e-09	SNCG/WNT7A/SNAP25/SYP/UNC13A/SYT4/CPLX2/SLC4A8/SNPH/SEPTIN5/STXBP5L/CACNB2/GRIK5/SV2A/RIMS4/PRKCB/BAIAP3/BRSK1/SYT7/NRXN1/SYN1/SYT5/GRM4/CNR1/CADPS/RIMS2/PTPRN2/TRIM9/ADCY1/PRKCG/HRH3/PCLO/GAD2/SLC18A3/CPLX3	35
BP	GO:0030073	insulin secretion	41/1132	207/18862	9.79026e-12	3.1988e-09	2.79898e-09	SLC2A1/CELA2A/KCNB1/CACNA1A/SNAP25/CACNA2D2/PTPRN/KCNA5/BLK/ABCC8/STXBP5L/GCK/ISL1/RFX6/KCNG2/SFRP1/VGF/BAIAP3/GPLD1/KCNJ11/SYT7/UCN3/KCNC2/LEP/CNR1/RIMS2/GIPR/PTPRN2/CARTPT/GPR119/EPHA5/PCLO/CHGA/NKX6-1/FFAR1/ADCYAP1/NEUROD1/CPLX3/SLC30A8/GCG/CRH	41
BP	GO:0046879	hormone secretion	51/1132	302/18862	1.67717e-11	5.13738e-09	4.49526e-09	SLC2A1/CELA2A/KCNB1/CACNA1A/SNAP25/CACNA2D2/PTPRN/KCNA5/BLK/CRHBP/ABCC8/STXBP5L/GCK/ISL1/SCG5/RFX6/KCNG2/SFRP1/VGF/BAIAP3/GPLD1/KCNJ11/FFAR2/SYT7/AGT/UCN3/KCNC2/LEP/CNR1/RIMS2/GIPR/AGTR1/PTPRN2/FGB/FFAR3/GALR1/CARTPT/GPR119/EPHA5/PCLO/CHGA/AGTR2/ADIPOQ/NKX6-1/FFAR1/ADCYAP1/NEUROD1/CPLX3/SLC30A8/GCG/CRH	51
BP	GO:0030072	peptide hormone secretion	45/1132	247/18862	1.92678e-11	5.5548e-09	4.8605e-09	SLC2A1/CELA2A/KCNB1/CACNA1A/SNAP25/CACNA2D2/PTPRN/KCNA5/BLK/CRHBP/ABCC8/STXBP5L/GCK/ISL1/RFX6/KCNG2/SFRP1/VGF/BAIAP3/GPLD1/KCNJ11/FFAR2/SYT7/UCN3/KCNC2/LEP/CNR1/RIMS2/GIPR/PTPRN2/FGB/FFAR3/CARTPT/GPR119/EPHA5/PCLO/CHGA/NKX6-1/FFAR1/ADCYAP1/NEUROD1/CPLX3/SLC30A8/GCG/CRH	45
BP	GO:0050808	synapse organization	60/1132	412/18862	1.52337e-10	4.14781e-08	3.62937e-08	DKK1/SNCG/WNT7A/CEL/SHISA7/ADGRB3/UNC13A/DSCAM/BSN/LRRC4B/INA/CAMK2B/SEZ6/MAPT/CHRNB2/SLC8A3/DLGAP3/LRRN3/PTPRT/CACNB2/SLIT1/NFASC/P2RX2/NLGN4X/NEURL1/TNR/RAB39B/LRRC24/LHFPL4/LRRTM2/NRXN1/SYN1/SRCIN1/LRRC4/GABRG2/CLSTN2/SLC8A2/NEFL/C1QL1/CBLN4/NPAS4/CBLN1/CNTN2/PAK3/GABRA1/GAP43/SHANK1/SNCB/KIF1A/ARC/CNTN5/PCLO/SLITRK2/GPM6A/MUSK/MYOT/PCDH8/GABRA2/OXT/SLITRK1	60
BP	GO:0072507	divalent inorganic cation homeostasis	68/1132	499/18862	1.7716e-10	4.5698e-08	3.99862e-08	MT1G/ADRA1B/MT1H/SLC39A5/TNNI3/CTRC/PLA2G1B/REG1A/CACNA1A/ATP1A2/CD19/KCNA5/ANK2/SLC8A3/P2RX5/JPH3/CACNB2/SLC25A27/CCR7/TACR1/CORO1A/SV2A/ATP2A3/GRIA1/P2RX2/RIC3/RYR3/TMC8/PRKCB/P2RY8/KCNA1/JPH4/MS4A1/SLC8A2/ATP2B3/KL/CNR1/SCGN/GRIK2/GIPR/GPR18/AGTR1/GPR17/HAP1/KEL/GRM1/JSRP1/CD52/GALR1/CXCL13/AVPR1B/IL13/CCL19/P2RY10/MCOLN3/CCL21/CCL14/XCR1/CCR4/FFAR1/CASQ2/ELANE/ADCYAP1/OXT/SLC30A8/F2/TRDN/GPR6	68
BP	GO:0061337	cardiac conduction	32/1132	149/18862	2.11128e-10	5.1737e-08	4.52704e-08	SCN5A/KCNH6/SPTBN4/CACNA2D2/ATP1A2/SCN3B/FXYD7/KCNA5/ANK2/SLC8A3/FXYD6/ISL1/KCNH2/ATP1A3/CACNB2/FXYD1/NPPC/ATP2A3/RYR3/KCNJ11/KCNIP2/AGT/KCNJ3/SLC8A2/CACNG7/ATP2B3/NPPA/CACNA2D3/CACNA1G/HCN4/CASQ2/TRDN	32
BP	GO:0071692	protein localization to extracellular region	56/1132	375/18862	2.39862e-10	5.59793e-08	4.89824e-08	SNCG/SLC2A1/ANKRD1/CELA2A/PLA2G1B/KRT20/KCNB1/CACNA1A/SNAP25/CACNA2D2/SCG2/PTPRN/KCNA5/BLK/ABCC8/STXBP5L/GCK/ISL1/APBB1/IGF1/RFX6/KCNG2/SFRP1/VGF/CD200/BAIAP3/GPLD1/KCNJ11/SYT7/RAB3C/UCN3/KCNC2/LEP/CNR1/RIMS2/GIPR/CBLN4/PTPRN2/CBLN1/FGB/CARTPT/GPR119/IL13/EPHA5/PCLO/CHGA/NKX6-1/FFAR1/ADCYAP1/NEUROD1/CPLX3/SLC30A8/CER1/PPY/GCG/CRH	56
BP	GO:0009306	protein secretion	55/1132	367/18862	3.0372e-10	6.76605e-08	5.92035e-08	SNCG/SLC2A1/ANKRD1/CELA2A/PLA2G1B/KRT20/KCNB1/CACNA1A/SNAP25/CACNA2D2/SCG2/PTPRN/KCNA5/BLK/ABCC8/STXBP5L/GCK/ISL1/APBB1/IGF1/RFX6/KCNG2/SFRP1/VGF/CD200/BAIAP3/GPLD1/KCNJ11/SYT7/RAB3C/UCN3/KCNC2/LEP/CNR1/RIMS2/GIPR/CBLN4/PTPRN2/CBLN1/FGB/CARTPT/GPR119/IL13/EPHA5/PCLO/CHGA/NKX6-1/FFAR1/ADCYAP1/NEUROD1/CPLX3/SLC30A8/PPY/GCG/CRH	55
BP	GO:0035592	establishment of protein localization to extracellular region	55/1132	368/18862	3.36855e-10	7.17794e-08	6.28076e-08	SNCG/SLC2A1/ANKRD1/CELA2A/PLA2G1B/KRT20/KCNB1/CACNA1A/SNAP25/CACNA2D2/SCG2/PTPRN/KCNA5/BLK/ABCC8/STXBP5L/GCK/ISL1/APBB1/IGF1/RFX6/KCNG2/SFRP1/VGF/CD200/BAIAP3/GPLD1/KCNJ11/SYT7/RAB3C/UCN3/KCNC2/LEP/CNR1/RIMS2/GIPR/CBLN4/PTPRN2/CBLN1/FGB/CARTPT/GPR119/IL13/EPHA5/PCLO/CHGA/NKX6-1/FFAR1/ADCYAP1/NEUROD1/CPLX3/SLC30A8/PPY/GCG/CRH	55
BP	GO:0046883	regulation of hormone secretion	44/1132	260/18862	3.86411e-10	7.89083e-08	6.90455e-08	SLC2A1/CELA2A/KCNB1/CACNA1A/SNAP25/CACNA2D2/KCNA5/BLK/CRHBP/ABCC8/STXBP5L/GCK/ISL1/SCG5/RFX6/KCNG2/SFRP1/BAIAP3/GPLD1/KCNJ11/FFAR2/SYT7/AGT/UCN3/KCNC2/LEP/CNR1/GIPR/AGTR1/FGB/FFAR3/GALR1/CARTPT/EPHA5/CHGA/AGTR2/ADIPOQ/NKX6-1/FFAR1/ADCYAP1/NEUROD1/SLC30A8/GCG/CRH	44
BP	GO:0002790	peptide secretion	58/1132	401/18862	4.04845e-10	7.93657e-08	6.94458e-08	SNCG/SLC2A1/ANKRD1/CELA2A/PLA2G1B/KRT20/KCNB1/CACNA1A/SNAP25/CACNA2D2/SCG2/PTPRN/KCNA5/BLK/CRHBP/ABCC8/STXBP5L/GCK/ISL1/APBB1/IGF1/RFX6/KCNG2/SFRP1/VGF/CD200/BAIAP3/GPLD1/KCNJ11/FFAR2/SYT7/RAB3C/UCN3/KCNC2/LEP/CNR1/RIMS2/GIPR/CBLN4/PTPRN2/CBLN1/FGB/FFAR3/CARTPT/GPR119/IL13/EPHA5/PCLO/CHGA/NKX6-1/FFAR1/ADCYAP1/NEUROD1/CPLX3/SLC30A8/PPY/GCG/CRH	58
BP	GO:0090276	regulation of peptide hormone secretion	38/1132	209/18862	7.52849e-10	1.41912e-07	1.24174e-07	SLC2A1/CELA2A/KCNB1/CACNA1A/SNAP25/CACNA2D2/KCNA5/BLK/CRHBP/ABCC8/STXBP5L/GCK/ISL1/RFX6/KCNG2/SFRP1/BAIAP3/GPLD1/KCNJ11/FFAR2/SYT7/UCN3/KCNC2/LEP/CNR1/GIPR/FGB/FFAR3/CARTPT/EPHA5/CHGA/NKX6-1/FFAR1/ADCYAP1/NEUROD1/SLC30A8/GCG/CRH	38
BP	GO:0055074	calcium ion homeostasis	62/1132	454/18862	1.05313e-09	1.91162e-07	1.67268e-07	ADRA1B/TNNI3/CTRC/PLA2G1B/REG1A/CACNA1A/ATP1A2/CD19/KCNA5/ANK2/SLC8A3/P2RX5/JPH3/CACNB2/SLC25A27/CCR7/TACR1/CORO1A/SV2A/ATP2A3/GRIA1/P2RX2/RIC3/RYR3/PRKCB/P2RY8/JPH4/MS4A1/SLC8A2/ATP2B3/KL/CNR1/SCGN/GRIK2/GIPR/GPR18/AGTR1/GPR17/HAP1/KEL/GRM1/JSRP1/CD52/GALR1/CXCL13/AVPR1B/IL13/CCL19/P2RY10/MCOLN3/CCL21/CCL14/XCR1/CCR4/FFAR1/CASQ2/ELANE/ADCYAP1/OXT/F2/TRDN/GPR6	62
BP	GO:0048167	regulation of synaptic plasticity	34/1132	176/18862	1.14083e-09	1.99686e-07	1.74727e-07	KCNB1/SHISA7/SNAP25/SYP/CYP46A1/MPP2/CPLX2/CAMK2B/FGF14/MAPT/SLC8A3/JPH3/STAR/GRIA1/VGF/NEURL1/TNR/BRSK1/LRRTM2/SYT7/JPH4/SLC8A2/SCGN/RIMS2/GRIK2/NPAS4/CBLN1/RASGRF1/ADCY1/SHANK1/SLC4A10/ARC/SORCS3/CRH	34
BP	GO:0019226	transmission of nerve impulse	20/1132	67/18862	1.20585e-09	2.03788e-07	1.78316e-07	SCN5A/CNTNAP2/SPTBN4/CACNA1I/CACNA1H/NFASC/CHRM5/SCN3A/KCNMB2/TNR/KCNA1/SCN4A/CACNG7/GRIK2/SCN7A/CACNA1G/GPR88/CARTPT/CLDN19/GLRA1	20
BP	GO:1903522	regulation of blood circulation	46/1132	290/18862	1.37251e-09	2.24222e-07	1.96197e-07	SCN5A/ADRA1B/GATA4/TNNI3/KCNH6/SPTBN4/CACNA2D2/ATP1A2/SCN3B/FXYD7/KCNA5/ANK2/SLC8A3/CACNA1H/FXYD6/GNAO1/ISL1/KCNH2/ATP1A3/CACNB2/FXYD1/NPPC/ATP2A3/KCNG2/RYR3/KCNMB2/KCNJ11/KCNIP2/AGT/KCNJ3/SLC8A2/CACNG7/ATP2B3/LEP/AGTR1/NPPA/CACNA2D3/FGB/CACNA1G/AVPR1B/CHGA/HCN4/AGTR2/CASQ2/OXT/TRDN	46
BP	GO:0001508	action potential	29/1132	135/18862	1.46733e-09	2.30598e-07	2.01775e-07	SCN5A/KCNB1/ATP1A2/SCN3B/CACNA1I/KCNA5/ANK2/CHRNB2/CACNA1H/KCNH2/CACNB2/CNR2/HCN2/SCN3A/KCNMB2/KCNIP2/KCNA1/KCNJ3/SCN4A/KCNC2/SLC8A2/CNR1/GRIK2/SCN7A/CACNA1G/GPR88/HCN4/CLDN19/GLRA1	29
BP	GO:0072503	cellular divalent inorganic cation homeostasis	64/1132	480/18862	1.50564e-09	2.30598e-07	2.01775e-07	MT1G/ADRA1B/MT1H/SLC39A5/TNNI3/CTRC/PLA2G1B/CACNA1A/ATP1A2/CD19/KCNA5/ANK2/SLC8A3/P2RX5/JPH3/CACNB2/SLC25A27/CCR7/TACR1/CORO1A/SV2A/ATP2A3/GRIA1/P2RX2/RIC3/RYR3/PRKCB/P2RY8/JPH4/MS4A1/SLC8A2/ATP2B3/CNR1/SCGN/GRIK2/GIPR/GPR18/AGTR1/GPR17/HAP1/KEL/GRM1/JSRP1/CD52/GALR1/CXCL13/AVPR1B/IL13/CCL19/P2RY10/MCOLN3/CCL21/CCL14/XCR1/CCR4/FFAR1/CASQ2/ELANE/ADCYAP1/OXT/SLC30A8/F2/TRDN/GPR6	64
BP	GO:0016079	synaptic vesicle exocytosis	25/1132	104/18862	1.68354e-09	2.50032e-07	2.1878e-07	WNT7A/SNAP25/SYP/UNC13A/CPLX2/SLC4A8/SNPH/SEPTIN5/STXBP5L/CACNB2/GRIK5/SV2A/RIMS4/PRKCB/SYT7/SYN1/SYT5/CNR1/CADPS/RIMS2/TRIM9/ADCY1/PRKCG/PCLO/CPLX3	25
BP	GO:0017157	regulation of exocytosis	36/1132	197/18862	1.82092e-09	2.6248e-07	2.29673e-07	WNT7A/KCNB1/SYP/CDK5R2/SEPTIN1/SYT4/CPLX2/CACNA1I/SLC4A8/BLK/CACNA1H/SEPTIN5/STXBP5L/CACNB2/RIMS4/PRKCB/SYT3/LGI3/SYT7/SYN1/SYT5/RAB3C/CNR1/CADPS/RIMS2/HAP1/FGB/TRIM9/CACNA1G/RAB26/ADCY1/PRKCG/IL13/PCLO/CD177/SYT10	36
BP	GO:0008016	regulation of heart contraction	41/1132	245/18862	2.15489e-09	3.01747e-07	2.64031e-07	SCN5A/ADRA1B/GATA4/TNNI3/KCNH6/SPTBN4/CACNA2D2/ATP1A2/SCN3B/FXYD7/KCNA5/ANK2/SLC8A3/CACNA1H/FXYD6/GNAO1/ISL1/KCNH2/ATP1A3/CACNB2/FXYD1/NPPC/ATP2A3/KCNG2/RYR3/KCNJ11/KCNIP2/AGT/KCNJ3/SLC8A2/CACNG7/ATP2B3/NPPA/CACNA2D3/CACNA1G/CHGA/HCN4/AGTR2/CASQ2/OXT/TRDN	41
BP	GO:0006874	cellular calcium ion homeostasis	60/1132	442/18862	2.47919e-09	3.29502e-07	2.88317e-07	ADRA1B/TNNI3/CTRC/PLA2G1B/CACNA1A/ATP1A2/CD19/KCNA5/ANK2/SLC8A3/P2RX5/JPH3/CACNB2/SLC25A27/CCR7/TACR1/CORO1A/SV2A/ATP2A3/GRIA1/P2RX2/RIC3/RYR3/PRKCB/P2RY8/JPH4/MS4A1/SLC8A2/ATP2B3/CNR1/SCGN/GRIK2/GIPR/GPR18/AGTR1/GPR17/HAP1/KEL/GRM1/JSRP1/CD52/GALR1/CXCL13/AVPR1B/IL13/CCL19/P2RY10/MCOLN3/CCL21/CCL14/XCR1/CCR4/FFAR1/CASQ2/ELANE/ADCYAP1/OXT/F2/TRDN/GPR6	60
BP	GO:0030001	metal ion transport	64/1132	486/18862	2.48757e-09	3.29502e-07	2.88317e-07	EGF/BHLHA15/SLC39A2/SLC39A5/PLA2G1B/CACNA1A/CACNA2D2/CACNA1B/ATP1A2/CACNA1I/CD19/KCNA5/CAMK2B/ANK2/FGF14/CHRNB2/SLC8A3/CACNA1H/GNAO1/P2RX5/KCNH2/JPH3/ATP1A3/CACNB2/RGS9/TMC2/WNK3/CCR7/FXYD1/CORO1A/FCRL3/ATP2A3/P2RX2/RYR3/PRKCB/KCNIP2/JPH4/MS4A1/SLC8A2/CACNG7/ATP2B3/HPCA/TRPM6/NPPA/HAP1/CACNA2D3/JSRP1/CACNA1G/MRLN/PLP1/IL13/CCL19/PKD1L3/MCOLN3/CCL21/XCR1/FFAR1/GPM6A/CASQ2/SLC30A8/F2/TRDN/GCG/CRH	64
BP	GO:1904062	regulation of cation transmembrane transport	50/1132	340/18862	3.75071e-09	4.83743e-07	4.23279e-07	SCN5A/PM20D1/SHISA7/CNIH2/ATP1A2/SCN3B/FXYD7/CD19/MAPK8IP2/ANK2/GRIA2/FGF14/DPP6/FXYD6/CRHBP/KCNH2/JPH3/CACNB2/RGS9/GRIA3/TMC2/WNK3/OSR1/FXYD1/CORO1A/GRIA1/KCNJ11/DLG2/KCNIP2/KCNA1/JPH4/WNK4/KCNC2/CACNG7/HPCA/NEFL/NPPA/HAP1/KEL/JSRP1/RASGRF1/SHANK1/MRLN/PLP1/ARC/IL13/CASQ2/F2/TRDN/CRH	50
BP	GO:0015837	amine transport	23/1132	94/18862	5.19975e-09	6.53436e-07	5.71762e-07	SNCG/RHCG/KCNB1/SYT4/ATP1A2/CHRNB2/SV2A/GRM7/SYT3/SYT7/SYT5/ARG1/LEP/CNR1/FFAR3/CARTPT/HRH3/CHGA/AGTR2/SYT10/OXT/SLC18A1/CRH	23
BP	GO:0051480	regulation of cytosolic calcium ion concentration	50/1132	344/18862	5.58338e-09	6.84104e-07	5.98597e-07	ADRA1B/PLA2G1B/CACNA1A/ATP1A2/CD19/KCNA5/ANK2/SLC8A3/P2RX5/JPH3/CACNB2/CCR7/TACR1/CORO1A/GRIA1/P2RX2/RIC3/RYR3/P2RY8/JPH4/MS4A1/SLC8A2/ATP2B3/CNR1/SCGN/GIPR/GPR18/AGTR1/GPR17/HAP1/GRM1/JSRP1/CD52/GALR1/CXCL13/AVPR1B/IL13/CCL19/P2RY10/MCOLN3/CCL21/XCR1/CCR4/FFAR1/CASQ2/ADCYAP1/OXT/F2/TRDN/GPR6	50
BP	GO:0050796	regulation of insulin secretion	33/1132	178/18862	5.90326e-09	7.05656e-07	6.17456e-07	SLC2A1/CELA2A/KCNB1/CACNA1A/SNAP25/CACNA2D2/KCNA5/BLK/ABCC8/STXBP5L/GCK/ISL1/RFX6/KCNG2/SFRP1/BAIAP3/GPLD1/KCNJ11/SYT7/UCN3/KCNC2/LEP/CNR1/GIPR/CARTPT/EPHA5/CHGA/NKX6-1/FFAR1/NEUROD1/SLC30A8/GCG/CRH	33
BP	GO:0006816	calcium ion transport	56/1132	409/18862	6.21256e-09	7.24947e-07	6.34336e-07	EGF/BHLHA15/PLA2G1B/CACNA1A/CACNA2D2/CACNA1B/ATP1A2/CACNA1I/CD19/CAMK2B/ANK2/FGF14/CHRNB2/SLC8A3/CACNA1H/GNAO1/P2RX5/JPH3/CACNB2/RGS9/TMC2/WNK3/CCR7/CORO1A/FCRL3/ATP2A3/P2RX2/RYR3/PRKCB/JPH4/MS4A1/SLC8A2/CACNG7/ATP2B3/HPCA/TRPM6/NPPA/HAP1/CACNA2D3/JSRP1/CACNA1G/MRLN/PLP1/IL13/CCL19/PKD1L3/MCOLN3/CCL21/XCR1/FFAR1/GPM6A/CASQ2/F2/TRDN/GCG/CRH	56
BP	GO:0086010	membrane depolarization during action potential	14/1132	36/18862	7.92831e-09	9.03643e-07	7.90696e-07	SCN5A/ATP1A2/SCN3B/CACNA1I/ANK2/CACNA1H/KCNH2/CACNB2/HCN2/SCN3A/SCN4A/SCN7A/CACNA1G/HCN4	14
BP	GO:0007204	positive regulation of cytosolic calcium ion concentration	46/1132	310/18862	1.18738e-08	1.32258e-06	1.15727e-06	ADRA1B/PLA2G1B/CACNA1A/ATP1A2/CD19/ANK2/SLC8A3/P2RX5/JPH3/CACNB2/CCR7/TACR1/CORO1A/P2RX2/RIC3/RYR3/P2RY8/JPH4/MS4A1/SLC8A2/CNR1/GIPR/GPR18/AGTR1/GPR17/HAP1/GRM1/JSRP1/CD52/GALR1/CXCL13/AVPR1B/IL13/CCL19/P2RY10/MCOLN3/CCL21/XCR1/CCR4/FFAR1/CASQ2/ADCYAP1/OXT/F2/TRDN/GPR6	46
BP	GO:0051952	regulation of amine transport	21/1132	86/18862	2.48966e-08	2.71152e-06	2.3726e-06	SNCG/KCNB1/SYT4/ATP1A2/CHRNB2/SV2A/GRM7/SYT3/SYT7/SYT5/ARG1/LEP/CNR1/FFAR3/CARTPT/HRH3/CHGA/AGTR2/SYT10/OXT/CRH	21
BP	GO:0002791	regulation of peptide secretion	45/1132	308/18862	2.75552e-08	2.88436e-06	2.52384e-06	SLC2A1/ANKRD1/CELA2A/PLA2G1B/KRT20/KCNB1/CACNA1A/SNAP25/CACNA2D2/KCNA5/BLK/CRHBP/ABCC8/STXBP5L/GCK/ISL1/APBB1/IGF1/RFX6/KCNG2/SFRP1/CD200/BAIAP3/GPLD1/KCNJ11/FFAR2/SYT7/UCN3/KCNC2/LEP/CNR1/GIPR/FGB/FFAR3/CARTPT/IL13/EPHA5/CHGA/NKX6-1/FFAR1/ADCYAP1/NEUROD1/SLC30A8/GCG/CRH	45
BP	GO:0015844	monoamine transport	20/1132	79/18862	2.76606e-08	2.88436e-06	2.52384e-06	SNCG/KCNB1/SYT4/CHRNB2/SLC29A4/CHRM5/SYT3/SYT7/SYT5/CNR1/FFAR3/CARTPT/SLC6A4/HRH3/CHGA/AGTR2/SYT10/OXT/SLC18A1/CRH	20
BP	GO:0035725	sodium ion transmembrane transport	31/1132	171/18862	2.9244e-08	2.98593e-06	2.61272e-06	SCN5A/ATP1A2/SCN3B/FXYD7/CACNA1I/SLC4A8/FGF14/SLC8A3/CACNA1H/FXYD6/ATP1A3/WNK3/OSR1/FXYD1/HCN2/SLC12A1/SCN3A/WNK4/SLC5A10/SLC6A16/SCN4A/SLC6A13/SLC8A2/SLC6A17/SCN7A/CACNA1G/SLC4A10/SLC6A4/ASIC4/HCN4/SLC17A1	31
BP	GO:1903305	regulation of regulated secretory pathway	27/1132	136/18862	3.17216e-08	3.17281e-06	2.77624e-06	WNT7A/KCNB1/SYP/CDK5R2/SYT4/CACNA1I/SLC4A8/BLK/CACNA1H/SEPTIN5/STXBP5L/CACNB2/RIMS4/PRKCB/SYT3/SYT7/SYN1/SYT5/CNR1/RIMS2/TRIM9/CACNA1G/ADCY1/PRKCG/IL13/CD177/SYT10	27
BP	GO:0060047	heart contraction	42/1132	279/18862	3.36166e-08	3.25846e-06	2.85119e-06	SCN5A/ADRA1B/GATA4/TNNI3/KCNH6/SPTBN4/CACNA2D2/ATP1A2/SCN3B/FXYD7/KCNA5/ANK2/TCAP/SLC8A3/CACNA1H/FXYD6/GNAO1/ISL1/KCNH2/ATP1A3/CACNB2/FXYD1/NPPC/ATP2A3/KCNG2/RYR3/KCNJ11/KCNIP2/AGT/KCNJ3/SLC8A2/CACNG7/ATP2B3/NPPA/CACNA2D3/CACNA1G/CHGA/HCN4/AGTR2/CASQ2/OXT/TRDN	42
BP	GO:0050433	regulation of catecholamine secretion	16/1132	52/18862	3.39077e-08	3.25846e-06	2.85119e-06	SNCG/KCNB1/SYT4/CHRNB2/SYT3/SYT7/SYT5/CNR1/FFAR3/CARTPT/HRH3/CHGA/AGTR2/SYT10/OXT/CRH	16
BP	GO:1903779	regulation of cardiac conduction	17/1132	59/18862	3.79145e-08	3.57345e-06	3.1268e-06	ATP1A2/FXYD7/ANK2/SLC8A3/FXYD6/ATP1A3/FXYD1/NPPC/ATP2A3/RYR3/KCNJ11/AGT/SLC8A2/ATP2B3/NPPA/CASQ2/TRDN	17
BP	GO:0007416	synapse assembly	31/1132	173/18862	3.86948e-08	3.57818e-06	3.13094e-06	WNT7A/CEL/ADGRB3/DSCAM/BSN/LRRC4B/CHRNB2/LRRN3/SLIT1/NLGN4X/LRRC24/LHFPL4/LRRTM2/NRXN1/LRRC4/GABRG2/CLSTN2/CBLN4/NPAS4/CBLN1/GABRA1/GAP43/SHANK1/CNTN5/PCLO/SLITRK2/GPM6A/MUSK/GABRA2/OXT/SLITRK1	31
BP	GO:0071805	potassium ion transmembrane transport	35/1132	212/18862	4.55232e-08	4.08841e-06	3.57739e-06	KCNA7/KCNH6/KCNB1/SNAP25/ATP1A2/KCNA5/ANK2/DPP6/SLC12A5/ABCC8/KCNH2/ATP1A3/WNK3/HCN2/KCNG2/SLC12A1/KCNMB2/KCNJ11/KCNC1/KCNIP2/KCNA1/KCNJ6/WNK4/KCNJ3/KCNH3/KCNC2/NPPA/KEL/KCNK17/KCNK2/KCNK16/KCNB2/KCNA3/HCN4/CASQ2	35
BP	GO:0050432	catecholamine secretion	16/1132	53/18862	4.58809e-08	4.08841e-06	3.57739e-06	SNCG/KCNB1/SYT4/CHRNB2/SYT3/SYT7/SYT5/CNR1/FFAR3/CARTPT/HRH3/CHGA/AGTR2/SYT10/OXT/CRH	16
BP	GO:0006813	potassium ion transport	37/1132	232/18862	4.80603e-08	4.20613e-06	3.68041e-06	KCNA7/KCNH6/KCNB1/SNAP25/ATP1A2/KCNA5/ANK2/DPP6/SLC12A5/ABCC8/KCNH2/ATP1A3/WNK3/FXYD1/HCN2/KCNG2/SLC12A1/KCNMB2/KCNJ11/KCNC1/KCNIP2/KCNA1/KCNJ6/WNK4/KCNJ3/KCNH3/KCNC2/NPPA/KEL/KCNK17/KCNK2/KCNK16/KCNB2/KCNA3/HCN4/CASQ2/ADCYAP1	37
BP	GO:0099565	chemical synaptic transmission, postsynaptic	23/1132	105/18862	4.90276e-08	4.21551e-06	3.68861e-06	WNT7A/MPP2/MAPK8IP2/CELF4/SEZ6/CHRNB2/SLC8A3/P2RX5/INSYN1/GRIK5/P2RX2/P2RX6/NLGN4X/NRXN1/SLC8A2/RIMS2/GRIK2/NPAS4/CBLN1/SHANK1/GLRA3/CHRNA2/GLRA1	23
BP	GO:0051937	catecholamine transport	18/1132	68/18862	6.46865e-08	5.46601e-06	4.78281e-06	SNCG/KCNB1/SYT4/CHRNB2/SLC29A4/CHRM5/SYT3/SYT7/SYT5/CNR1/FFAR3/CARTPT/HRH3/CHGA/AGTR2/SYT10/OXT/CRH	18
BP	GO:0032412	regulation of ion transmembrane transporter activity	39/1132	257/18862	8.30416e-08	6.89808e-06	6.03588e-06	SHISA7/CNIH2/ATP1A2/SCN3B/FXYD7/MAPK8IP2/ANK2/GRIA2/FGF14/FXYD6/CRHBP/JPH3/CACNB2/RGS9/GRIA3/WNK3/OSR1/FXYD1/GRIA1/KCNJ11/DLG2/KCNIP2/KCNA1/JPH4/WNK4/KCNC2/CACNG7/HPCA/NEFL/NPPA/HAP1/JSRP1/RASGRF1/SHANK1/MRLN/ARC/CASQ2/TRDN/CRH	39
BP	GO:0060079	excitatory postsynaptic potential	22/1132	100/18862	8.79381e-08	7.12022e-06	6.23026e-06	WNT7A/MPP2/MAPK8IP2/CELF4/SEZ6/CHRNB2/SLC8A3/P2RX5/GRIK5/P2RX2/P2RX6/NLGN4X/NRXN1/SLC8A2/RIMS2/GRIK2/NPAS4/CBLN1/SHANK1/GLRA3/CHRNA2/GLRA1	22
BP	GO:0021700	developmental maturation	40/1132	268/18862	9.00742e-08	7.12022e-06	6.23026e-06	EREG/CNTNAP2/BHLHA15/SPTBN4/SYP/CDK5R2/ACTL6B/ADGRB3/UNC13A/SYT4/PTPRN/CAMK2B/SEZ6/SRRM4/CEND1/WNT10B/IGF1/NPPC/FEV/NEURL1/BAIAP3/KCNIP2/NRXN1/RET/REC8/NEFL/LEP/C1QL1/BCL11A/MYOC/CNTN2/SHANK1/CCL19/CCL21/SLFN14/NKX6-1/ASCL1/EPB42/GH1/SOX10	40
BP	GO:0022898	regulation of transmembrane transporter activity	40/1132	268/18862	9.00742e-08	7.12022e-06	6.23026e-06	PM20D1/SHISA7/CNIH2/ATP1A2/SCN3B/FXYD7/MAPK8IP2/ANK2/GRIA2/FGF14/FXYD6/CRHBP/JPH3/CACNB2/RGS9/GRIA3/WNK3/OSR1/FXYD1/GRIA1/KCNJ11/DLG2/KCNIP2/KCNA1/JPH4/WNK4/KCNC2/CACNG7/HPCA/NEFL/NPPA/HAP1/JSRP1/RASGRF1/SHANK1/MRLN/ARC/CASQ2/TRDN/CRH	40
BP	GO:0003015	heart process	42/1132	289/18862	9.27263e-08	7.21352e-06	6.3119e-06	SCN5A/ADRA1B/GATA4/TNNI3/KCNH6/SPTBN4/CACNA2D2/ATP1A2/SCN3B/FXYD7/KCNA5/ANK2/TCAP/SLC8A3/CACNA1H/FXYD6/GNAO1/ISL1/KCNH2/ATP1A3/CACNB2/FXYD1/NPPC/ATP2A3/KCNG2/RYR3/KCNJ11/KCNIP2/AGT/KCNJ3/SLC8A2/CACNG7/ATP2B3/NPPA/CACNA2D3/CACNA1G/CHGA/HCN4/AGTR2/CASQ2/OXT/TRDN	42
BP	GO:0030534	adult behavior	24/1132	117/18862	9.54905e-08	7.27736e-06	6.36776e-06	SNCG/CNTNAP2/SPTBN4/ATP1A2/SEZ6/CHRNB2/CRHBP/SEPTIN5/CEND1/PAX5/NLGN4X/TMOD1/EFNB3/NRXN1/DAB1/GABRG2/LEP/CARTPT/SHANK1/ALK/BRS3/SLITRK1/KLHL1/GLRA1	24
BP	GO:0050708	regulation of protein secretion	41/1132	279/18862	9.65168e-08	7.27736e-06	6.36776e-06	SLC2A1/ANKRD1/CELA2A/PLA2G1B/KRT20/KCNB1/CACNA1A/SNAP25/CACNA2D2/KCNA5/BLK/ABCC8/STXBP5L/GCK/ISL1/APBB1/IGF1/RFX6/KCNG2/SFRP1/CD200/BAIAP3/GPLD1/KCNJ11/SYT7/UCN3/KCNC2/LEP/CNR1/GIPR/FGB/CARTPT/IL13/EPHA5/CHGA/NKX6-1/FFAR1/NEUROD1/SLC30A8/GCG/CRH	41
BP	GO:1903532	positive regulation of secretion by cell	40/1132	271/18862	1.22352e-07	9.08557e-06	7.94996e-06	PTGES/ANKRD1/PLA2G1B/KCNB1/CDK5R2/SYT4/CACNA1I/SLC4A8/BLK/CHRNB2/CACNA1H/GCK/ISL1/CACNB2/APBB1/IGF1/RFX6/BAIAP3/GPLD1/SYT7/UCN3/LEP/CNR1/CADPS/GIPR/FGB/CACNA1G/GALR1/CARTPT/SLC6A4/IL13/CD177/NKX6-1/FFAR1/ADCYAP1/SYT10/OXT/SLC30A8/GCG/CRH	40
BP	GO:0032409	regulation of transporter activity	41/1132	283/18862	1.43497e-07	1.04967e-05	9.1847e-06	PM20D1/SHISA7/CNIH2/ATP1A2/SCN3B/FXYD7/MAPK8IP2/ANK2/GRIA2/FGF14/FXYD6/CRHBP/JPH3/CACNB2/RGS9/GRIA3/WNK3/OSR1/FXYD1/GRIA1/KCNJ11/DLG2/KCNIP2/KCNA1/JPH4/WNK4/KCNC2/CACNG7/HPCA/NEFL/NPPA/HAP1/JSRP1/RASGRF1/SHANK1/MRLN/ARC/ADIPOQ/CASQ2/TRDN/CRH	41
BP	GO:0051047	positive regulation of secretion	42/1132	295/18862	1.6568e-07	1.19411e-05	1.04486e-05	PTGES/ANKRD1/PLA2G1B/KCNB1/CDK5R2/SYT4/CACNA1I/SLC4A8/BLK/CHRNB2/CACNA1H/GCK/ISL1/CACNB2/APBB1/IGF1/RFX6/BAIAP3/GPLD1/SYT7/UCN3/LEP/CNR1/CADPS/GIPR/FGB/CACNA1G/GALR1/CARTPT/AVPR1B/SLC6A4/IL13/CD177/AGTR2/NKX6-1/FFAR1/ADCYAP1/SYT10/OXT/SLC30A8/GCG/CRH	42
BP	GO:0007611	learning or memory	36/1132	235/18862	2.04277e-07	1.45096e-05	1.2696e-05	DKK1/CNTNAP2/GATM/SHISA7/SNAP25/ADGRB3/ATP1A2/MAPK8IP2/MAPT/CHRNB2/SLC8A3/CRHBP/SLC12A5/JPH3/GRIA1/NLGN4X/TNR/BRSK1/NRXN1/SLC8A2/CNR1/C1QL1/NPAS4/RASGRF1/KCNK2/NDRG4/ADCY1/GPR88/SHANK1/SLC6A4/ARC/PRKCG/MUSK/SORCS3/OXT/CRH	36
BP	GO:2001257	regulation of cation channel activity	30/1132	177/18862	2.28099e-07	1.59702e-05	1.39741e-05	SHISA7/CNIH2/MAPK8IP2/ANK2/GRIA2/FGF14/CRHBP/JPH3/CACNB2/RGS9/GRIA3/GRIA1/KCNJ11/DLG2/KCNIP2/KCNA1/JPH4/KCNC2/CACNG7/HPCA/NEFL/NPPA/HAP1/JSRP1/RASGRF1/SHANK1/ARC/CASQ2/TRDN/CRH	30
BP	GO:0006814	sodium ion transport	36/1132	239/18862	3.12415e-07	2.15655e-05	1.887e-05	SCN5A/SPTBN4/ATP1A2/SCN3B/FXYD7/CACNA1I/SLC4A8/FGF14/SLC8A3/CACNA1H/FXYD6/ATP1A3/WNK3/OSR1/SLC38A4/FXYD1/HCN2/SLC12A1/SCN3A/WNK4/SLC5A10/SLC6A16/SCN4A/SLC6A13/SLC8A2/NKAIN2/SLC6A17/SCN7A/SLC10A6/CACNA1G/SLC4A10/SLC6A4/ASIC4/HCN4/SLC38A8/SLC17A1	36
BP	GO:0070588	calcium ion transmembrane transport	42/1132	304/18862	3.81141e-07	2.59441e-05	2.27013e-05	BHLHA15/CACNA1A/CACNA2D2/CACNA1B/ATP1A2/CACNA1I/CD19/ANK2/FGF14/SLC8A3/CACNA1H/JPH3/CACNB2/RGS9/TMC2/CCR7/CORO1A/ATP2A3/RYR3/JPH4/SLC8A2/CACNG7/ATP2B3/HPCA/TRPM6/NPPA/HAP1/CACNA2D3/JSRP1/CACNA1G/MRLN/PLP1/IL13/CCL19/PKD1L3/MCOLN3/CCL21/XCR1/GPM6A/CASQ2/F2/TRDN	42
BP	GO:0050806	positive regulation of synaptic transmission	26/1132	144/18862	4.0769e-07	2.7371e-05	2.39499e-05	SHISA7/SNAP25/CYP46A1/MPP2/SLC4A8/SLC8A3/CACNB2/TNR/BAIAP3/LRRTM2/NRXN1/CLSTN2/SLC8A2/CACNG7/CNR1/SCGN/RIMS2/GRIK2/HAP1/LGI1/ADCY1/SHANK1/ARC/ADCYAP1/OXT/CRH	26
BP	GO:0050890	cognition	39/1132	276/18862	5.52622e-07	3.66e-05	3.20254e-05	DKK1/TMPRSS11E/CNTNAP2/GATM/SHISA7/SNAP25/ADGRB3/ATP1A2/MAPK8IP2/MAPT/CHRNB2/SLC8A3/CRHBP/SLC12A5/JPH3/GRIA1/NLGN4X/TNR/BRSK1/NRXN1/SLC8A2/CNR1/C1QL1/JAKMIP1/NPAS4/RASGRF1/KCNK2/NDRG4/ADCY1/GPR88/SHANK1/SLC6A4/ARC/PRKCG/HRH3/MUSK/SORCS3/OXT/CRH	39
BP	GO:0046683	response to organophosphorus	24/1132	130/18862	7.41416e-07	4.84491e-05	4.23934e-05	AQP8/PTPRN/SLC8A3/CRHBP/CDO1/P2RX5/STAR/WNT10B/HCN2/P2RX2/VGF/RYR3/P2RX6/KCNJ11/PDXP/CNGA3/SLC6A4/GPD1/FOSB/HCN4/ADIPOQ/WT1/PENK/OXT	24
BP	GO:0006959	humoral immune response	48/1132	380/18862	8.5271e-07	5.49885e-05	4.81155e-05	KRT6A/IL36RN/PRSS3/KLK5/PRSS2/PLA2G1B/REG1A/FCER2/CD19/CFP/PAX5/CCR7/AIRE/MS4A1/EBI3/C7/POU2AF1/LTA/IGHD/FGB/TRBC1/PDCD1/CFD/CXCL13/CR2/IGHV1OR15-1/IGLV3-21/CD28/CHGA/IGKV2-30/PLA2G2A/CR1/IGKV3D-20/IGHV2-70/ELANE/IGHV2-70D/IGLC7/CTSG/IGLV3-25/IGLV7-43/PRTN3/IGHV6-1/IGHG4/IGHV3-13/F2/IGHE/IGHV4-31/CFHR1	48
BP	GO:0099601	regulation of neurotransmitter receptor activity	18/1132	81/18862	1.10333e-06	7.02263e-05	6.14486e-05	PSCA/SLURP1/SHISA7/CNIH2/MAPK8IP2/GRIA2/CRHBP/DLGAP3/RGS9/GRIA3/GRIA1/DLG2/CACNG7/NEFL/RASGRF1/SHANK1/ARC/CRH	18
BP	GO:0006936	muscle contraction	45/1132	352/18862	1.34221e-06	8.32678e-05	7.28601e-05	TNNT1/SCN5A/ADRA1B/GATA4/MB/TNNI3/ATP1A2/SCN3B/SSTR2/KCNA5/ANK2/CHRNB2/TCAP/SLC8A3/CACNA1H/GNAO1/KCNH2/CACNB2/FXYD1/TACR1/MYL7/P2RX2/P2RX6/TMOD1/KCNIP2/HSPB6/KCNA1/TNNT3/KCNJ3/RCSD1/SCN4A/NPPA/SCN7A/JSRP1/CACNA1G/KCNB2/CHGA/HCN4/ACTN3/CASQ2/MYOT/MYH1/OXT/TRDN/GLRA1	45
BP	GO:0010038	response to metal ion	45/1132	352/18862	1.34221e-06	8.32678e-05	7.28601e-05	KRT14/PTGES/MT1G/SCN5A/MT1H/APOBEC1/RASGRP2/SYT4/MAPT/CACNA1H/CRHBP/STAR/NCF1/RYR3/KCNMB2/GPLD1/DLG2/SYT3/KCNIP2/KCNA1/SYT7/TAT/ADGRV1/SYT5/ACER1/KCNC2/ARG1/HPCA/GIPR/CNGA3/FGB/CACNA1G/ADCY1/SNCB/FOSB/SLFN14/CPNE4/CASQ2/ASCL1/PENK/FABP4/SYT10/CPNE6/SLC30A8/GLRA1	45
BP	GO:0097305	response to alcohol	34/1132	233/18862	1.38762e-06	8.50093e-05	7.4384e-05	UGT1A1/APOBEC1/CHRNB2/CRHBP/CDO1/MAP4K1/GNG2/PEMT/STAR/CCR7/NPPC/SFRP1/GPLD1/SLIT3/CD27/UCN3/KCNC2/F7/NEFL/LEP/CNR1/NPAS4/CSF3/ADCY1/IL13/CCL19/CCL21/FOSB/ADIPOQ/ADCYAP1/PENK/OXT/GLRA1/CRH	34
BP	GO:0014074	response to purine-containing compound	25/1132	144/18862	1.4421e-06	8.72559e-05	7.63497e-05	AQP8/PTPRN/SLC8A3/CRHBP/CDO1/P2RX5/STAR/WNT10B/HCN2/P2RX2/VGF/RYR3/P2RX6/KCNJ11/PDXP/CNGA3/SLC6A4/GPD1/FOSB/HCN4/ADIPOQ/WT1/CASQ2/PENK/OXT	25
BP	GO:0051592	response to calcium ion	25/1132	145/18862	1.64486e-06	9.83102e-05	8.60223e-05	PTGES/SCN5A/APOBEC1/RASGRP2/SYT4/CRHBP/RYR3/KCNMB2/GPLD1/SYT3/KCNIP2/SYT7/ADGRV1/SYT5/ACER1/HPCA/GIPR/FGB/ADCY1/FOSB/CPNE4/CASQ2/PENK/SYT10/CPNE6	25
BP	GO:0019228	neuronal action potential	11/1132	33/18862	1.96938e-06	0.000116288	0.000101753	SCN5A/CACNA1I/CACNA1H/SCN3A/KCNMB2/KCNA1/SCN4A/GRIK2/SCN7A/CACNA1G/GPR88	11
BP	GO:0046928	regulation of neurotransmitter secretion	18/1132	85/18862	2.3198e-06	0.000135349	0.000118432	SNCG/WNT7A/SYP/SYT4/CPLX2/SLC4A8/SEPTIN5/STXBP5L/CACNB2/RIMS4/PRKCB/BAIAP3/SYN1/CNR1/RIMS2/ADCY1/PRKCG/CPLX3	18
BP	GO:0003012	muscle system process	53/1132	453/18862	2.48374e-06	0.000143209	0.00012531	TNNT1/SCN5A/ADRA1B/GATA4/GATM/MB/TNNI3/ATP1A2/SCN3B/SSTR2/KCNA5/CAMK2B/ANK2/CHRNB2/TCAP/SLC8A3/CACNA1H/GNAO1/KCNH2/CACNB2/IGF1/FXYD1/TACR1/MYL7/P2RX2/P2RX6/TMOD1/KCNIP2/HSPB6/KCNA1/AGT/TNNT3/KCNJ3/RCSD1/SCN4A/LEP/NPPA/SCN7A/MYOC/JSRP1/CACNA1G/KCNB2/CHGA/HCN4/ACTN3/AGTR2/CASQ2/PI16/MYOT/MYH1/OXT/TRDN/GLRA1	53
BP	GO:0010469	regulation of signaling receptor activity	29/1132	188/18862	2.64667e-06	0.00015083	0.000131977	EREG/DKK1/EGF/MUC4/PSCA/SLURP1/SHISA7/CNIH2/MAPK8IP2/GRIA2/CRHBP/DLGAP3/RGS9/GRIA3/NCF1/GRIA1/NEURL1/DLG2/LY6H/TAFA1/CACNG7/NEFL/RASGRF1/TAFA4/SHANK1/WFIKKN1/ARC/AGTR2/CRH	29
BP	GO:0051899	membrane depolarization	18/1132	87/18862	3.30045e-06	0.000185926	0.000162687	SCN5A/CACNA1A/CACNA1B/ATP1A2/SCN3B/CACNA1I/ANK2/CHRNB2/CACNA1H/KCNH2/CACNB2/HCN2/SCN3A/SCN4A/SCN7A/MYOC/CACNA1G/HCN4	18
BP	GO:0017156	calcium-ion regulated exocytosis	15/1132	63/18862	3.44278e-06	0.000191739	0.000167774	KCNB1/CDK5R2/UNC13A/SYT4/CACNA1I/CACNA1H/BAIAP3/SYT3/SYT7/SYT5/CADPS/RIMS2/TRIM9/CACNA1G/SYT10	15
BP	GO:0007218	neuropeptide signaling pathway	20/1132	106/18862	4.31202e-06	0.000237452	0.000207772	SSTR2/PCSK1N/SCG5/CPE/SSTR3/TENM1/SORCS1/NPPA/GALR1/PTGDR2/CARTPT/GPR83/NTS/PNOC/GLRA3/ADCYAP1/PENK/SORCS3/PPY/GLRA1	20
BP	GO:0060401	cytosolic calcium ion transport	27/1132	173/18862	4.62715e-06	0.000251974	0.00022048	PLA2G1B/ATP1A2/CD19/ANK2/SLC8A3/P2RX5/JPH3/RGS9/CCR7/CORO1A/ATP2A3/P2RX2/RYR3/JPH4/MS4A1/SLC8A2/ATP2B3/HAP1/JSRP1/IL13/CCL19/MCOLN3/CCL21/XCR1/CASQ2/F2/TRDN	27
BP	GO:2000310	regulation of NMDA receptor activity	11/1132	36/18862	5.1754e-06	0.000277243	0.00024259	CNIH2/MAPK8IP2/GRIA2/CRHBP/RGS9/GRIA3/GRIA1/DLG2/NEFL/RASGRF1/CRH	11
BP	GO:0010959	regulation of metal ion transport	34/1132	247/18862	5.20431e-06	0.000277243	0.00024259	EGF/PLA2G1B/ATP1A2/CD19/CAMK2B/ANK2/FGF14/GNAO1/P2RX5/KCNH2/JPH3/CACNB2/RGS9/TMC2/WNK3/FXYD1/CORO1A/FCRL3/P2RX2/KCNIP2/JPH4/HPCA/NPPA/HAP1/JSRP1/MRLN/PLP1/IL13/FFAR1/CASQ2/F2/TRDN/GCG/CRH	34
BP	GO:0051588	regulation of neurotransmitter transport	19/1132	99/18862	5.73652e-06	0.000302308	0.000264523	SNCG/WNT7A/SYP/SYT4/ATP1A2/CPLX2/SLC4A8/SEPTIN5/STXBP5L/CACNB2/RIMS4/PRKCB/BAIAP3/SYN1/CNR1/RIMS2/ADCY1/PRKCG/CPLX3	19
BP	GO:0071277	cellular response to calcium ion	17/1132	82/18862	5.96992e-06	0.000311261	0.000272357	SCN5A/RASGRP2/SYT4/CRHBP/RYR3/GPLD1/SYT3/SYT7/ADGRV1/SYT5/ACER1/HPCA/ADCY1/FOSB/CPNE4/SYT10/CPNE6	17
BP	GO:0050805	negative regulation of synaptic transmission	15/1132	66/18862	6.38498e-06	0.000329398	0.000288226	KCNB1/SYT4/CELF4/MAPT/CNR2/GRIA1/NLGN4X/TNR/GRIK2/CBLN1/SLC6A4/ARC/GRIK3/ADIPOQ/SORCS3	15
BP	GO:0045956	positive regulation of calcium ion-dependent exocytosis	8/1132	19/18862	6.84154e-06	0.000346433	0.000303132	KCNB1/CDK5R2/SYT4/CACNA1I/CACNA1H/SYT7/CACNA1G/SYT10	8
BP	GO:1903307	positive regulation of regulated secretory pathway	13/1132	51/18862	6.85657e-06	0.000346433	0.000303132	KCNB1/CDK5R2/SYT4/CACNA1I/SLC4A8/CACNA1H/CACNB2/SYT7/CNR1/CACNA1G/IL13/CD177/SYT10	13
BP	GO:0098742	cell-cell adhesion via plasma-membrane adhesion molecules	36/1132	273/18862	7.47271e-06	0.000373712	0.000327001	DSG3/MYPN/DSCAM/LRRC4B/PCDH10/PTPRT/MPZ/CADM3/RET/CDH10/SELL/PCDHA1/TENM1/UNC5D/DSCAML1/CRB2/LRRC4/DAB1/CLSTN2/CRB1/CBLN1/PCDHB1/PCDHA2/CNTN2/SLITRK2/CD177/PCDHA8/ADIPOQ/CDH22/MYOT/CDH19/SELE/PCDH8/SLITRK1/CDH12/CLDN19	36
BP	GO:0022037	metencephalon development	19/1132	101/18862	7.78182e-06	0.000385239	0.000337088	SCN5A/WNT7A/PTF1A/CDK5R2/SSTR2/SEZ6/NANOS1/CEND1/NLGN4X/SSTR3/DAB1/KNDC1/HAP1/CBLN1/CD3E/AGTR2/ASCL1/NEUROD1/KLHL1	19
BP	GO:0030902	hindbrain development	23/1132	139/18862	8.62247e-06	0.000422587	0.000369768	EGF/SCN5A/WNT7A/PTF1A/CDK5R2/SSTR2/SEZ6/NANOS1/CEND1/NLGN4X/SSTR3/DAB1/MAFB/KNDC1/HAP1/CBLN1/CD3E/SLC6A4/AGTR2/ASCL1/NEUROD1/KLHL1/PHOX2B	23
BP	GO:0007612	learning	22/1132	130/18862	9.28439e-06	0.000448324	0.000392288	CNTNAP2/SNAP25/ADGRB3/ATP1A2/MAPK8IP2/CHRNB2/SLC8A3/SLC12A5/JPH3/NLGN4X/TNR/BRSK1/NRXN1/SLC8A2/C1QL1/NPAS4/NDRG4/GPR88/SHANK1/ARC/SORCS3/CRH	22
BP	GO:0042551	neuron maturation	12/1132	45/18862	9.33055e-06	0.000448324	0.000392288	CNTNAP2/SPTBN4/ACTL6B/ADGRB3/SRRM4/FEV/KCNIP2/RET/C1QL1/BCL11A/MYOC/CNTN2	12
BP	GO:0021549	cerebellum development	18/1132	94/18862	1.03703e-05	0.000493446	0.00043177	SCN5A/WNT7A/PTF1A/CDK5R2/SSTR2/SEZ6/NANOS1/CEND1/NLGN4X/SSTR3/DAB1/KNDC1/HAP1/CBLN1/CD3E/AGTR2/NEUROD1/KLHL1	18
BP	GO:0007215	glutamate receptor signaling pathway	13/1132	53/18862	1.08288e-05	0.000510308	0.000446525	KCNB1/NECAB2/GRIA2/FRRS1L/GRIA3/GRIK5/GRIA1/GRM7/GRM4/GRIK2/GRM1/PLP1/GRIK3	13
BP	GO:0007626	locomotory behavior	25/1132	161/18862	1.12791e-05	0.000526467	0.000460663	SNCG/SLURP1/SPTBN4/SNAP25/NOVA1/DSCAM/ATP1A2/ASTN1/SEZ6/CHRNB2/GNAO1/CEND1/TNR/TMOD1/EFNB3/DAB1/C1QL1/GRM1/GPR88/SLC4A10/ALK/MCOLN3/PENK/KLHL1/GLRA1	25
BP	GO:0086091	regulation of heart rate by cardiac conduction	11/1132	39/18862	1.22248e-05	0.000565225	0.000494577	SCN5A/KCNH6/SCN3B/KCNA5/ANK2/ISL1/KCNH2/CACNB2/KCNJ3/CACNA1G/HCN4	11
BP	GO:0060402	calcium ion transport into cytosol	24/1132	152/18862	1.25903e-05	0.000576681	0.000504602	PLA2G1B/ATP1A2/CD19/ANK2/SLC8A3/P2RX5/JPH3/CCR7/CORO1A/P2RX2/RYR3/JPH4/MS4A1/SLC8A2/HAP1/JSRP1/IL13/CCL19/MCOLN3/CCL21/XCR1/CASQ2/F2/TRDN	24
BP	GO:1990573	potassium ion import across plasma membrane	12/1132	47/18862	1.51635e-05	0.000686161	0.000600397	ATP1A2/SLC12A5/KCNH2/ATP1A3/WNK3/HCN2/SLC12A1/KCNJ11/KCNJ6/WNK4/KCNJ3/HCN4	12
BP	GO:0050853	B cell receptor signaling pathway	22/1132	134/18862	1.52605e-05	0.000686161	0.000600397	CD22/CD19/BLK/CD79B/STAP1/PAX5/CD79A/FCRL3/PRKCB/MS4A1/ITK/IGHD/TRBC1/IGHV1OR15-1/IGHV2-70/IGHV2-70D/IGLC7/IGHV6-1/IGHG4/IGHV3-13/IGHE/IGHV4-31	22
BP	GO:0015850	organic hydroxy compound transport	35/1132	271/18862	1.56984e-05	0.000699437	0.000612014	SNCG/EGF/CEL/SLCO1B3/PNLIP/KCNB1/SYT4/CHRNB2/SLC29A4/STAR/CETP/CHRM5/ABCA8/SYT3/SYT7/AQP7/AGT/SYT5/LEP/SLCO1C1/CNR1/AGTR1/SLC10A6/FFAR3/GALR1/CARTPT/SLC6A4/HRH3/CHGA/AGTR2/ADIPOQ/SYT10/OXT/SLC18A1/CRH	35
BP	GO:0086070	SA node cell to atrial cardiac muscle cell communication	6/1132	11/18862	1.64036e-05	0.000724269	0.000633743	SCN5A/SCN3B/KCNA5/ANK2/CACNA1G/HCN4	6
BP	GO:2000300	regulation of synaptic vesicle exocytosis	13/1132	55/18862	1.66978e-05	0.000730679	0.000639351	WNT7A/SYP/SLC4A8/SEPTIN5/STXBP5L/CACNB2/RIMS4/PRKCB/SYN1/CNR1/RIMS2/ADCY1/PRKCG	13
BP	GO:0019932	second-messenger-mediated signaling	38/1132	307/18862	1.8398e-05	0.000797953	0.000698216	BHLHA15/TNNI3/RUNDC3A/ATP1A2/CD22/TBC1D10C/ZAP70/ANK2/MAPT/P2RX5/CCR7/IGF1/NPPC/RASD1/P2RX2/AGT/KSR2/KCNC2/SLC8A2/HPCA/RIMS2/GIPR/AGTR1/NPPA/CD3E/ADCY1/PTGDR2/EPHA5/PCLO/XCR1/ACTN3/AGTR2/CCR4/CASQ2/ADCYAP1/SELE/NEUROD1/CRH	38
BP	GO:0042593	glucose homeostasis	31/1132	229/18862	1.87038e-05	0.000804099	0.000703594	HK2/GJB6/GATA4/BHLHA15/KCNB1/PTPRN/STXBP5L/GCK/STAR/GRIK5/RFX6/NGFR/VGF/BAIAP3/GPLD1/KCNJ11/PAX6/FFAR2/PDK4/MLXIPL/LEP/CNR1/PTPRN2/CARTPT/EPHA5/ADIPOQ/FFAR1/NEUROD1/CMA1/GCG/CRH	31
BP	GO:1904862	inhibitory synapse assembly	7/1132	16/18862	1.94893e-05	0.000830584	0.000726769	LHFPL4/GABRG2/CBLN4/NPAS4/CBLN1/GABRA1/GABRA2	7
BP	GO:0033500	carbohydrate homeostasis	31/1132	230/18862	2.04023e-05	0.000861996	0.000754254	HK2/GJB6/GATA4/BHLHA15/KCNB1/PTPRN/STXBP5L/GCK/STAR/GRIK5/RFX6/NGFR/VGF/BAIAP3/GPLD1/KCNJ11/PAX6/FFAR2/PDK4/MLXIPL/LEP/CNR1/PTPRN2/CARTPT/EPHA5/ADIPOQ/FFAR1/NEUROD1/CMA1/GCG/CRH	31
BP	GO:0017158	regulation of calcium ion-dependent exocytosis	11/1132	41/18862	2.06278e-05	0.000864075	0.000756073	KCNB1/CDK5R2/SYT4/CACNA1I/CACNA1H/SYT3/SYT7/SYT5/TRIM9/CACNA1G/SYT10	11
BP	GO:0035249	synaptic transmission, glutamatergic	17/1132	90/18862	2.18569e-05	0.000907801	0.000794334	CNIH2/UNC13A/ATP1A2/MAPK8IP2/GRIA2/GRIK5/GRM7/TNR/NRXN1/GRM4/CACNG7/CNR1/GRIK2/GRM1/SHANK1/GRIK3/ADCYAP1	17
BP	GO:0050670	regulation of lymphocyte proliferation	30/1132	221/18862	2.40251e-05	0.000988921	0.000865315	IL20RB/HLA-G/LGALS9B/TNFRSF13C/CD22/ZAP70/BLK/RASAL3/CHRNB2/IGF1/CORO1A/TNFRSF13B/FCRL3/EBI3/SASH3/ARG1/LEP/IKZF3/TNFSF8/CLEC4G/CD3E/CD28/CLECL1/IL13/CCL19/CD40LG/CR1/LMO1/PLA2G2D/MZB1	30
BP	GO:0071248	cellular response to metal ion	27/1132	189/18862	2.42326e-05	0.000988921	0.000865315	MT1G/SCN5A/MT1H/RASGRP2/SYT4/CACNA1H/CRHBP/STAR/NCF1/RYR3/GPLD1/DLG2/SYT3/KCNA1/SYT7/ADGRV1/SYT5/ACER1/HPCA/ADCY1/FOSB/SLFN14/CPNE4/FABP4/SYT10/CPNE6/GLRA1	27
BP	GO:0002920	regulation of humoral immune response	22/1132	138/18862	2.45096e-05	0.000988921	0.000865315	KLK5/FCER2/CD19/CFP/CCR7/C7/LTA/CXCL13/CR2/IGHV1OR15-1/IGLV3-21/IGKV2-30/CR1/IGKV3D-20/IGHV2-70/IGLC7/IGLV3-25/IGLV7-43/IGHG4/IGHV3-13/F2/CFHR1	22
BP	GO:0086012	membrane depolarization during cardiac muscle cell action potential	8/1132	22/18862	2.46171e-05	0.000988921	0.000865315	SCN5A/ATP1A2/SCN3B/ANK2/CACNB2/HCN2/CACNA1G/HCN4	8
BP	GO:0032944	regulation of mononuclear cell proliferation	30/1132	223/18862	2.85933e-05	0.00113932	0.000996912	IL20RB/HLA-G/LGALS9B/TNFRSF13C/CD22/ZAP70/BLK/RASAL3/CHRNB2/IGF1/CORO1A/TNFRSF13B/FCRL3/EBI3/SASH3/ARG1/LEP/IKZF3/TNFSF8/CLEC4G/CD3E/CD28/CLECL1/IL13/CCL19/CD40LG/CR1/LMO1/PLA2G2D/MZB1	30
BP	GO:0031424	keratinization	30/1132	225/18862	3.39366e-05	0.00133438	0.00116759	KRT13/KRT14/KRT6A/KRT78/KRT4/CASP14/KRT6C/TGM5/KRT16/IVL/DSG3/SPRR1B/KRT5/PKP1/KRT81/KLK5/CELA2A/SPRR2E/SPRR2A/SPRR2D/KRT77/CDSN/SPRR3/KLK12/KRT20/SPRR2F/FLG/CERS3/KRT40/LORICRIN	30
BP	GO:0051591	response to cAMP	17/1132	93/18862	3.40333e-05	0.00133438	0.00116759	AQP8/PTPRN/SLC8A3/CRHBP/CDO1/STAR/WNT10B/HCN2/VGF/CNGA3/GPD1/FOSB/HCN4/ADIPOQ/WT1/PENK/OXT	17
BP	GO:0007409	axonogenesis	50/1132	460/18862	3.50747e-05	0.00136389	0.00119342	EPHB6/MYPN/CRABP2/WNT7A/SPTBN4/DSCAM/NCAM1/KIF5A/RND2/MAP6/MAPT/CHRNB2/ISL1/SPTB/SLIT1/NFASC/KIF5C/ARX/APBB1/NGFR/TNR/BRSK1/EFNB3/CRMP1/RHOH/NRXN1/GFRA2/RET/SLIT3/UNC5D/DSCAML1/DAB1/NEFL/POU3F2/KIAA0319/KEL/DPYSL5/LGI1/CNTN2/PAK3/CHL1/GAP43/ADCY1/EPHA5/SLITRK2/NTN3/NKX6-1/MYOT/SLITRK1/PHOX2B	50
BP	GO:0050864	regulation of B cell activation	27/1132	193/18862	3.53427e-05	0.00136389	0.00119342	TNFRSF13C/CD22/TBC1D10C/CD19/BLK/CHRNB2/TNFRSF13B/FCRL3/SFRP1/CD27/SASH3/IGHD/IKZF3/TRBC1/IGHV1OR15-1/CD28/IL13/CR1/IGHV2-70/MZB1/IGHV2-70D/IGLC7/IGHV6-1/IGHG4/IGHV3-13/IGHE/IGHV4-31	27
BP	GO:0046651	lymphocyte proliferation	35/1132	282/18862	3.66652e-05	0.00140388	0.00122841	IL20RB/HLA-G/LGALS9B/TNFRSF13C/CD22/CD19/WNT4/ZAP70/BLK/RASAL3/CHRNB2/CD79A/IGF1/CORO1A/TNFRSF13B/FCRL3/MS4A1/EBI3/SASH3/ARG1/LEP/IKZF3/TNFSF8/CLEC4G/CD3E/CR2/CD28/CLECL1/IL13/CCL19/CD40LG/CR1/LMO1/PLA2G2D/MZB1	35
BP	GO:0051924	regulation of calcium ion transport	31/1132	238/18862	3.99422e-05	0.00151749	0.00132782	EGF/PLA2G1B/ATP1A2/CD19/CAMK2B/ANK2/FGF14/GNAO1/P2RX5/JPH3/CACNB2/RGS9/TMC2/WNK3/CORO1A/FCRL3/P2RX2/JPH4/HPCA/NPPA/HAP1/JSRP1/MRLN/PLP1/IL13/FFAR1/CASQ2/F2/TRDN/GCG/CRH	31
BP	GO:0048168	regulation of neuronal synaptic plasticity	11/1132	44/18862	4.24142e-05	0.00159901	0.00139915	SHISA7/SYP/CAMK2B/JPH3/STAR/NEURL1/SLC8A2/GRIK2/RASGRF1/SLC4A10/ARC	11
BP	GO:0099068	postsynapse assembly	9/1132	30/18862	4.43831e-05	0.00166047	0.00145293	WNT7A/CEL/LRRC4B/NLGN4X/LRRTM2/NRXN1/CBLN1/GAP43/SHANK1	9
BP	GO:0032943	mononuclear cell proliferation	35/1132	285/18862	4.57196e-05	0.00169751	0.00148534	IL20RB/HLA-G/LGALS9B/TNFRSF13C/CD22/CD19/WNT4/ZAP70/BLK/RASAL3/CHRNB2/CD79A/IGF1/CORO1A/TNFRSF13B/FCRL3/MS4A1/EBI3/SASH3/ARG1/LEP/IKZF3/TNFSF8/CLEC4G/CD3E/CR2/CD28/CLECL1/IL13/CCL19/CD40LG/CR1/LMO1/PLA2G2D/MZB1	35
BP	GO:0071695	anatomical structure maturation	29/1132	218/18862	4.75402e-05	0.00175184	0.00153288	EREG/CNTNAP2/BHLHA15/SPTBN4/CDK5R2/ACTL6B/ADGRB3/SRRM4/CEND1/WNT10B/IGF1/NPPC/FEV/KCNIP2/RET/REC8/LEP/C1QL1/BCL11A/MYOC/CNTN2/CCL19/CCL21/SLFN14/NKX6-1/ASCL1/EPB42/GH1/SOX10	29
BP	GO:0051966	regulation of synaptic transmission, glutamatergic	14/1132	69/18862	5.021e-05	0.00183641	0.00160688	UNC13A/ATP1A2/MAPK8IP2/GRM7/TNR/NRXN1/GRM4/CACNG7/CNR1/GRIK2/GRM1/SHANK1/GRIK3/ADCYAP1	14
BP	GO:0098657	import into cell	30/1132	230/18862	5.14752e-05	0.00186874	0.00163517	SLC2A1/SLC1A6/SLC39A5/CALY/SNAP25/ATP1A2/SLC8A3/SLC12A5/KCNH2/ATP1A3/SLC29A4/WNK3/HCN2/SLC12A1/KCNJ11/KCNJ6/WNK4/KCNJ3/SLC7A8/SLC6A13/SLC8A2/CACNG7/HPCA/CNGA3/GRM1/SLC6A4/ARC/SLC7A2/HCN4/SLC18A1	30
BP	GO:1901890	positive regulation of cell junction assembly	17/1132	96/18862	5.18777e-05	0.0018695	0.00163583	WNT7A/ADGRB3/LRRC4B/WNT4/LRRN3/SFRP1/LRRC24/LRRTM2/NRXN1/AGT/CLSTN2/CBLN1/MYOC/SLITRK2/OXT/SLITRK1/CLDN19	17
BP	GO:0006941	striated muscle contraction	25/1132	176/18862	5.26276e-05	0.00188269	0.00164737	TNNT1/SCN5A/ADRA1B/GATA4/MB/TNNI3/ATP1A2/SCN3B/KCNA5/ANK2/TCAP/SLC8A3/KCNH2/CACNB2/TNNT3/KCNJ3/RCSD1/SCN4A/NPPA/JSRP1/CACNA1G/CHGA/HCN4/ACTN3/CASQ2	25
BP	GO:0002027	regulation of heart rate	17/1132	97/18862	5.94379e-05	0.00211091	0.00184706	SCN5A/ADRA1B/KCNH6/SPTBN4/SCN3B/KCNA5/ANK2/ISL1/KCNH2/CACNB2/KCNJ3/NPPA/CACNA1G/HCN4/AGTR2/CASQ2/OXT	17
BP	GO:0008037	cell recognition	30/1132	232/18862	6.05334e-05	0.00213435	0.00186757	FETUB/MYPN/CNTNAP2/SPACA3/LY6K/DSCAM/CLGN/PTX3/CCR7/NCR3/EFNB3/DSCAML1/CNR1/IGHD/CD5/TRBC1/CNTN2/GAP43/IGHV1OR15-1/CCL19/CCL21/LBP/IGHV2-70/IGHV2-70D/IGLC7/IGHV6-1/IGHG4/IGHV3-13/IGHE/IGHV4-31	30
BP	GO:0009743	response to carbohydrate	29/1132	221/18862	6.11024e-05	0.00213902	0.00187166	GJB6/GATA4/KCNB1/PTPRN/LPL/GCK/STAR/GRIK5/RFX6/P2RX2/PRKCB/BAIAP3/GPLD1/KCNJ11/NKX2-2/MLXIPL/UCN3/LEP/GIPR/PTPRN2/EPHA5/ADIPOQ/NKX6-1/NEUROD1/CMA1/OXT/SLC30A8/GCG/CRH	29
BP	GO:0007613	memory	18/1132	107/18862	6.38022e-05	0.00221769	0.0019405	SHISA7/MAPT/CHRNB2/SLC8A3/JPH3/GRIA1/SLC8A2/CNR1/NPAS4/RASGRF1/KCNK2/ADCY1/SHANK1/SLC6A4/ARC/MUSK/SORCS3/OXT	18
BP	GO:0051932	synaptic transmission, GABAergic	11/1132	46/18862	6.60596e-05	0.00227998	0.00199501	CNTNAP4/CNR2/PHF24/BAIAP3/GABRG2/CNR1/HAP1/NPAS4/GABRA1/GABRA2/GABRA3	11
BP	GO:0002861	regulation of inflammatory response to antigenic stimulus	9/1132	32/18862	7.80425e-05	0.00267473	0.00234041	IL20RB/CCR7/NLRP6/CNR1/LTA/GPR17/CD28/PLA2G2D/ADCYAP1	9
BP	GO:0034329	cell junction assembly	46/1132	425/18862	7.88072e-05	0.00268218	0.00234693	KRT14/GJB6/COL17A1/KRT5/PKP1/WNT7A/CEL/ADGRB3/DSCAM/BSN/LRRC4B/WNT4/CHRNB2/LRRN3/SLIT1/SFRP1/NLGN4X/LRRC24/LHFPL4/LRRTM2/NRXN1/AGT/CDH10/LRRC4/GABRG2/CLSTN2/CBLN4/NPAS4/CBLN1/MYOC/GABRA1/GAP43/SHANK1/CNTN5/PCLO/SLITRK2/ACTN3/GPM6A/CDH22/MUSK/CDH19/GABRA2/OXT/SLITRK1/CDH12/CLDN19	46
BP	GO:0036465	synaptic vesicle recycling	14/1132	72/18862	8.20219e-05	0.00277234	0.00242582	SNCG/WNT7A/CEL/SYP/SNAP91/FGF14/AMPH/NLGN4X/SYT7/DNAJC6/SYT5/PACSIN1/SNCB/SH3GL2	14
BP	GO:0051953	negative regulation of amine transport	8/1132	26/18862	9.69675e-05	0.00325505	0.0028482	SYT4/GRM7/LEP/CNR1/HRH3/CHGA/AGTR2/CRH	8
BP	GO:0002067	glandular epithelial cell differentiation	11/1132	48/18862	0.000100189	0.00331137	0.00289748	TP63/WNT4/INSM1/RFX6/NKX2-2/PAX6/NKX6-3/IL13/NKX6-1/ASCL1/NEUROD1	11
BP	GO:0070839	metal ion export	11/1132	48/18862	0.000100189	0.00331137	0.00289748	ATP1A2/KCNA5/SLC8A3/KCNH2/ATP1A3/RGS9/FXYD1/KCNIP2/SLC8A2/ATP2B3/NPPA	11
BP	GO:0071241	cellular response to inorganic substance	28/1132	216/18862	0.000100672	0.00331137	0.00289748	MT1G/SCN5A/MT1H/RASGRP2/SYT4/CACNA1H/CRHBP/STAR/NCF1/RYR3/GPLD1/DLG2/SYT3/KCNA1/SYT7/ADGRV1/SYT5/ACER1/KCNC2/HPCA/ADCY1/FOSB/SLFN14/CPNE4/FABP4/SYT10/CPNE6/GLRA1	28
BP	GO:0086019	cell-cell signaling involved in cardiac conduction	9/1132	33/18862	0.000101633	0.00332068	0.00290563	SCN5A/SCN3B/KCNA5/ANK2/CACNB2/KCNJ3/CACNA1G/HCN4/CASQ2	9
BP	GO:0070509	calcium ion import	15/1132	83/18862	0.000111032	0.00360375	0.00315332	EGF/CACNA1A/CACNA1B/CACNA1I/SLC8A3/CACNA1H/CACNB2/WNK3/FCRL3/MS4A1/SLC8A2/CACNA1G/MRLN/GCG/CRH	15
BP	GO:0051209	release of sequestered calcium ion into cytosol	18/1132	112/18862	0.000117419	0.00374612	0.00327789	ATP1A2/CD19/ANK2/JPH3/CCR7/CORO1A/RYR3/JPH4/HAP1/JSRP1/IL13/CCL19/MCOLN3/CCL21/XCR1/CASQ2/F2/TRDN	18
BP	GO:0031295	T cell costimulation	12/1132	57/18862	0.000117711	0.00374612	0.00327789	TNFRSF13C/CCR7/BTLA/EFNB3/CD5/PDCD1/PAK3/CD3E/CD28/CCL19/CCL21/CD40LG	12
BP	GO:0086065	cell communication involved in cardiac conduction	12/1132	57/18862	0.000117711	0.00374612	0.00327789	SCN5A/ATP1A2/SCN3B/KCNA5/ANK2/ATP1A3/CACNB2/KCNJ3/CACNA1G/HCN4/CASQ2/TRDN	12
BP	GO:0009749	response to glucose	25/1132	185/18862	0.000119638	0.00376722	0.00329635	GJB6/GATA4/KCNB1/PTPRN/LPL/GCK/STAR/GRIK5/RFX6/BAIAP3/GPLD1/KCNJ11/NKX2-2/MLXIPL/UCN3/GIPR/PTPRN2/EPHA5/ADIPOQ/NKX6-1/NEUROD1/CMA1/SLC30A8/GCG/CRH	25
BP	GO:0034284	response to monosaccharide	26/1132	196/18862	0.000120231	0.00376722	0.00329635	GJB6/GATA4/KCNB1/PTPRN/LPL/GCK/STAR/GRIK5/RFX6/BAIAP3/GPLD1/KCNJ11/NKX2-2/MLXIPL/UCN3/LEP/GIPR/PTPRN2/EPHA5/ADIPOQ/NKX6-1/NEUROD1/CMA1/SLC30A8/GCG/CRH	26
BP	GO:1990845	adaptive thermogenesis	22/1132	153/18862	0.00012068	0.00376722	0.00329635	PLAC8/FOXC2/GATM/PM20D1/NOVA1/NOVA2/PEMT/WNT10B/KSR2/GADD45G/EBF2/LEP/PRLR/IRF4/IL13/ACTN3/ADIPOQ/ADCYAP1/FABP4/OXT/CIDEA/PHOX2B	22
BP	GO:0070663	regulation of leukocyte proliferation	30/1132	241/18862	0.000121758	0.00377681	0.00330474	IL20RB/HLA-G/LGALS9B/TNFRSF13C/CD22/ZAP70/BLK/RASAL3/CHRNB2/IGF1/CORO1A/TNFRSF13B/FCRL3/EBI3/SASH3/ARG1/LEP/IKZF3/TNFSF8/CLEC4G/CD3E/CD28/CLECL1/IL13/CCL19/CD40LG/CR1/LMO1/PLA2G2D/MZB1	30
BP	GO:1903859	regulation of dendrite extension	8/1132	27/18862	0.000130587	0.0040252	0.00352209	REG1A/UNC13A/SYT4/SYT3/CACNG7/RIMS2/BCL11A/CPNE6	8
BP	GO:0051283	negative regulation of sequestering of calcium ion	18/1132	113/18862	0.00013197	0.00404239	0.00353713	ATP1A2/CD19/ANK2/JPH3/CCR7/CORO1A/RYR3/JPH4/HAP1/JSRP1/IL13/CCL19/MCOLN3/CCL21/XCR1/CASQ2/F2/TRDN	18
BP	GO:0106106	cold-induced thermogenesis	21/1132	144/18862	0.000139383	0.00421676	0.0036897	PLAC8/FOXC2/GATM/NOVA1/NOVA2/PEMT/WNT10B/KSR2/GADD45G/EBF2/LEP/PRLR/IRF4/IL13/ACTN3/ADIPOQ/ADCYAP1/FABP4/OXT/CIDEA/PHOX2B	21
BP	GO:0120161	regulation of cold-induced thermogenesis	21/1132	144/18862	0.000139383	0.00421676	0.0036897	PLAC8/FOXC2/GATM/NOVA1/NOVA2/PEMT/WNT10B/KSR2/GADD45G/EBF2/LEP/PRLR/IRF4/IL13/ACTN3/ADIPOQ/ADCYAP1/FABP4/OXT/CIDEA/PHOX2B	21
BP	GO:0051965	positive regulation of synapse assembly	12/1132	58/18862	0.00014041	0.00422178	0.0036941	WNT7A/ADGRB3/LRRC4B/LRRN3/LRRC24/LRRTM2/NRXN1/CLSTN2/CBLN1/SLITRK2/OXT/SLITRK1	12
BP	GO:0014061	regulation of norepinephrine secretion	6/1132	15/18862	0.000144246	0.00428943	0.00375329	KCNB1/FFAR3/HRH3/AGTR2/OXT/CRH	6
BP	GO:0097553	calcium ion transmembrane import into cytosol	20/1132	134/18862	0.000144411	0.00428943	0.00375329	ATP1A2/CD19/ANK2/SLC8A3/JPH3/CCR7/CORO1A/RYR3/JPH4/SLC8A2/HAP1/JSRP1/IL13/CCL19/MCOLN3/CCL21/XCR1/CASQ2/F2/TRDN	20
BP	GO:0045921	positive regulation of exocytosis	15/1132	85/18862	0.000146685	0.00432721	0.00378635	KCNB1/CDK5R2/SYT4/CACNA1I/SLC4A8/CACNA1H/CACNB2/SYT7/CNR1/CADPS/FGB/CACNA1G/IL13/CD177/SYT10	15
BP	GO:0030216	keratinocyte differentiation	35/1132	302/18862	0.000147448	0.00432721	0.00378635	KRT13/CTSV/EREG/KRT14/KRT6A/KRT78/KRT4/CASP14/KRT6C/TP63/TGM5/KRT16/IVL/DSG3/SPRR1B/KRT5/PKP1/ZBED2/KRT81/KLK5/CELA2A/SPRR2E/SPRR2A/SPRR2D/KRT77/CDSN/SPRR3/KLK12/KRT20/SPRR2F/ACER1/FLG/CERS3/KRT40/LORICRIN	35
BP	GO:0042113	B cell activation	37/1132	326/18862	0.000148413	0.00432958	0.00378843	TNFRSF13C/CD22/TBC1D10C/CD19/ZAP70/BLK/CD79B/CHRNB2/FCRL1/CD79A/TNFRSF13B/FCRL3/SFRP1/PRKCB/MS4A1/CD27/AICDA/SASH3/POU2AF1/IGHD/IKZF3/TRBC1/CR2/IGHV1OR15-1/CD28/IL13/CD40LG/CR1/IGHV2-70/MZB1/IGHV2-70D/IGLC7/IGHV6-1/IGHG4/IGHV3-13/IGHE/IGHV4-31	37
BP	GO:0070942	neutrophil mediated cytotoxicity	5/1132	10/18862	0.000150828	0.00435389	0.00380969	DNASE1L3/ARG1/ELANE/CTSG/F2	5
BP	GO:0048469	cell maturation	23/1132	166/18862	0.000151142	0.00435389	0.00380969	EREG/CNTNAP2/BHLHA15/SPTBN4/ACTL6B/ADGRB3/SRRM4/NPPC/FEV/KCNIP2/RET/REC8/C1QL1/BCL11A/MYOC/CNTN2/CCL19/CCL21/SLFN14/NKX6-1/ASCL1/EPB42/SOX10	23
BP	GO:0008090	retrograde axonal transport	7/1132	21/18862	0.000151911	0.00435389	0.00380969	CALY/KIF5A/AGBL4/DLG2/NEFL/HAP1/KIF1A	7
BP	GO:0001678	cellular glucose homeostasis	21/1132	145/18862	0.000153953	0.00438676	0.00383846	HK2/GJB6/GATA4/KCNB1/PTPRN/GCK/STAR/GRIK5/RFX6/NGFR/BAIAP3/GPLD1/KCNJ11/MLXIPL/PTPRN2/CARTPT/EPHA5/NEUROD1/CMA1/GCG/CRH	21
BP	GO:0051963	regulation of synapse assembly	16/1132	95/18862	0.000157818	0.00447091	0.00391208	WNT7A/ADGRB3/LRRC4B/CHRNB2/LRRN3/SLIT1/LRRC24/LHFPL4/LRRTM2/NRXN1/CLSTN2/CBLN1/SLITRK2/MUSK/OXT/SLITRK1	16
BP	GO:0002696	positive regulation of leukocyte activation	43/1132	401/18862	0.000163783	0.00461323	0.00403662	HLA-G/SPACA3/TNFRSF13C/ZAP70/RASAL3/CHRNB2/STAP1/CCR7/IGF1/CORO1A/FCRL3/BTLA/EFNB3/RHOH/EBI3/CD27/SASH3/LEP/TESPA1/IGHD/CD5/TRBC1/PDCD1/PAK3/CD3E/IGHV1OR15-1/CD28/CLECL1/IL13/CCL19/CCL21/CD177/CD40LG/CR1/LBP/IGHV2-70/IGHV2-70D/IGLC7/IGHV6-1/IGHG4/IGHV3-13/IGHE/IGHV4-31	43
BP	GO:0051282	regulation of sequestering of calcium ion	18/1132	115/18862	0.000165886	0.00464351	0.00406311	ATP1A2/CD19/ANK2/JPH3/CCR7/CORO1A/RYR3/JPH4/HAP1/JSRP1/IL13/CCL19/MCOLN3/CCL21/XCR1/CASQ2/F2/TRDN	18
BP	GO:0031294	lymphocyte costimulation	12/1132	59/18862	0.000166753	0.00464351	0.00406311	TNFRSF13C/CCR7/BTLA/EFNB3/CD5/PDCD1/PAK3/CD3E/CD28/CCL19/CCL21/CD40LG	12
BP	GO:0006956	complement activation	24/1132	178/18862	0.000167998	0.00465174	0.00407032	CD19/CFP/C7/IGHD/TRBC1/CFD/CR2/IGHV1OR15-1/IGLV3-21/IGKV2-30/CR1/IGKV3D-20/IGHV2-70/IGHV2-70D/IGLC7/IGLV3-25/IGLV7-43/IGHV6-1/IGHG4/IGHV3-13/F2/IGHE/IGHV4-31/CFHR1	24
BP	GO:0045471	response to ethanol	19/1132	126/18862	0.000182854	0.00501874	0.00439145	UGT1A1/APOBEC1/CHRNB2/CRHBP/CDO1/PEMT/STAR/NPPC/CD27/KCNC2/LEP/CNR1/CSF3/IL13/ADIPOQ/ADCYAP1/PENK/GLRA1/CRH	19
BP	GO:0009746	response to hexose	25/1132	190/18862	0.0001833	0.00501874	0.00439145	GJB6/GATA4/KCNB1/PTPRN/LPL/GCK/STAR/GRIK5/RFX6/BAIAP3/GPLD1/KCNJ11/NKX2-2/MLXIPL/UCN3/GIPR/PTPRN2/EPHA5/ADIPOQ/NKX6-1/NEUROD1/CMA1/SLC30A8/GCG/CRH	25
BP	GO:0140115	export across plasma membrane	12/1132	60/18862	0.000197204	0.00536944	0.00469831	ATP1A2/KCNA5/SLC8A3/KCNH2/ATP1A3/SLC29A4/RGS9/FXYD1/KCNIP2/SLC8A2/ATP2B3/NPPA	12
BP	GO:0098659	inorganic cation import across plasma membrane	16/1132	97/18862	0.000202625	0.00545639	0.0047744	SLC39A5/ATP1A2/SLC8A3/SLC12A5/KCNH2/ATP1A3/WNK3/HCN2/SLC12A1/KCNJ11/KCNJ6/WNK4/KCNJ3/SLC8A2/CNGA3/HCN4	16
BP	GO:0099587	inorganic ion import across plasma membrane	16/1132	97/18862	0.000202625	0.00545639	0.0047744	SLC39A5/ATP1A2/SLC8A3/SLC12A5/KCNH2/ATP1A3/WNK3/HCN2/SLC12A1/KCNJ11/KCNJ6/WNK4/KCNJ3/SLC8A2/CNGA3/HCN4	16
BP	GO:0051251	positive regulation of lymphocyte activation	39/1132	356/18862	0.000209254	0.00560412	0.00490365	HLA-G/TNFRSF13C/ZAP70/RASAL3/CHRNB2/CCR7/IGF1/CORO1A/FCRL3/BTLA/EFNB3/RHOH/EBI3/CD27/SASH3/LEP/TESPA1/IGHD/CD5/TRBC1/PDCD1/PAK3/CD3E/IGHV1OR15-1/CD28/CLECL1/IL13/CCL19/CCL21/CD40LG/CR1/IGHV2-70/IGHV2-70D/IGLC7/IGHV6-1/IGHG4/IGHV3-13/IGHE/IGHV4-31	39
BP	GO:0097484	dendrite extension	9/1132	36/18862	0.000210815	0.00561524	0.00491339	REG1A/UNC13A/SYT4/SYT3/CACNG7/RIMS2/BCL11A/SH3GL2/CPNE6	9
BP	GO:0007586	digestion	20/1132	138/18862	0.000216773	0.00574272	0.00502493	PRSS3/MUC4/FABP1/CEL/CLPSL2/PRSS1/PRSS2/CLPSL1/AMY2A/CTRB2/PNLIP/ARX/CHRM5/WNK4/UCN3/LEP/NEUROD1/OXT/SST/CRH	20
BP	GO:0048243	norepinephrine secretion	6/1132	16/18862	0.0002191	0.00577316	0.00505157	KCNB1/FFAR3/HRH3/AGTR2/OXT/CRH	6
BP	GO:0001659	temperature homeostasis	23/1132	171/18862	0.000235994	0.00618506	0.00541198	PTGES/PLAC8/FOXC2/GATM/NOVA1/NOVA2/PEMT/WNT10B/KSR2/GADD45G/EBF2/LEP/CNR1/PRLR/IRF4/IL13/ACTN3/ADIPOQ/ADCYAP1/FABP4/OXT/CIDEA/PHOX2B	23
BP	GO:0050714	positive regulation of protein secretion	19/1132	129/18862	0.000249758	0.00651098	0.00569717	ANKRD1/PLA2G1B/BLK/GCK/ISL1/APBB1/IGF1/RFX6/BAIAP3/GPLD1/UCN3/GIPR/FGB/IL13/NKX6-1/FFAR1/SLC30A8/GCG/CRH	19
BP	GO:0098739	import across plasma membrane	22/1132	161/18862	0.000254738	0.00660053	0.00577552	SLC2A1/SLC1A6/SLC39A5/ATP1A2/SLC8A3/SLC12A5/KCNH2/ATP1A3/WNK3/HCN2/SLC12A1/KCNJ11/KCNJ6/WNK4/KCNJ3/SLC7A8/SLC6A13/SLC8A2/CNGA3/GRM1/SLC7A2/HCN4	22
BP	GO:0071320	cellular response to cAMP	11/1132	53/18862	0.000256585	0.00660053	0.00577552	AQP8/SLC8A3/CRHBP/STAR/WNT10B/HCN2/GPD1/HCN4/ADIPOQ/WT1/PENK	11
BP	GO:0051208	sequestering of calcium ion	18/1132	119/18862	0.000257233	0.00660053	0.00577552	ATP1A2/CD19/ANK2/JPH3/CCR7/CORO1A/RYR3/JPH4/HAP1/JSRP1/IL13/CCL19/MCOLN3/CCL21/XCR1/CASQ2/F2/TRDN	18
BP	GO:0045060	negative thymic T cell selection	5/1132	11/18862	0.000262848	0.0066747	0.00584043	ZAP70/CCR7/AIRE/CD3E/CD28	5
BP	GO:0045161	neuronal ion channel clustering	5/1132	11/18862	0.000262848	0.0066747	0.00584043	CNTNAP2/SPTBN4/KCNIP2/MYOC/CNTN2	5
BP	GO:0035418	protein localization to synapse	14/1132	80/18862	0.000264558	0.00668351	0.00584813	WNT7A/SNAP25/CNIH2/BSN/KIF5A/MAPT/KIF5C/DLG2/NRXN1/CACNG7/ANKS1B/LGI1/SHANK1/PCLO	14
BP	GO:0003009	skeletal muscle contraction	10/1132	45/18862	0.000270165	0.00679014	0.00594143	TNNT1/MB/TNNI3/TCAP/SLC8A3/TNNT3/RCSD1/SCN4A/JSRP1/ACTN3	10
BP	GO:0032024	positive regulation of insulin secretion	13/1132	71/18862	0.000273733	0.00684471	0.00598919	BLK/GCK/ISL1/RFX6/BAIAP3/GPLD1/UCN3/GIPR/NKX6-1/FFAR1/SLC30A8/GCG/CRH	13
BP	GO:0070661	leukocyte proliferation	35/1132	312/18862	0.000276851	0.00688754	0.00602666	IL20RB/HLA-G/LGALS9B/TNFRSF13C/CD22/CD19/WNT4/ZAP70/BLK/RASAL3/CHRNB2/CD79A/IGF1/CORO1A/TNFRSF13B/FCRL3/MS4A1/EBI3/SASH3/ARG1/LEP/IKZF3/TNFSF8/CLEC4G/CD3E/CR2/CD28/CLECL1/IL13/CCL19/CD40LG/CR1/LMO1/PLA2G2D/MZB1	35
BP	GO:1904064	positive regulation of cation transmembrane transport	20/1132	141/18862	0.000290254	0.00718451	0.00628652	CD19/ANK2/FGF14/KCNH2/CACNB2/RGS9/WNK3/FXYD1/KCNJ11/KCNIP2/KCNA1/WNK4/KCNC2/NPPA/HAP1/PLP1/ARC/IL13/F2/TRDN	20
BP	GO:0007188	adenylate cyclase-modulating G protein-coupled receptor signaling pathway	28/1132	230/18862	0.000293198	0.00720145	0.00630134	PSAPL1/ADRA1B/GPHA2/ADGRB3/SSTR2/ADGRG5/GNAO1/GNG2/CNR2/APLP1/GNAZ/CHRM5/GRM7/UCN3/GRM4/CNR1/GIPR/FFAR3/GALR1/ADCY1/PTGDR2/GPR119/GRIK3/HRH3/CHGA/ADCYAP1/GPR6/GCG	28
BP	GO:0007411	axon guidance	32/1132	277/18862	0.000294741	0.00720145	0.00630134	EPHB6/MYPN/SPTBN4/DSCAM/NCAM1/KIF5A/ISL1/SPTB/SLIT1/NFASC/KIF5C/ARX/NGFR/TNR/EFNB3/CRMP1/RHOH/NRXN1/GFRA2/RET/SLIT3/UNC5D/DSCAML1/DAB1/DPYSL5/LGI1/CNTN2/CHL1/GAP43/EPHA5/NTN3/MYOT	32
BP	GO:0050867	positive regulation of cell activation	43/1132	412/18862	0.000295346	0.00720145	0.00630134	HLA-G/SPACA3/TNFRSF13C/ZAP70/RASAL3/CHRNB2/STAP1/CCR7/IGF1/CORO1A/FCRL3/BTLA/EFNB3/RHOH/EBI3/CD27/SASH3/LEP/TESPA1/IGHD/CD5/TRBC1/PDCD1/PAK3/CD3E/IGHV1OR15-1/CD28/CLECL1/IL13/CCL19/CCL21/CD177/CD40LG/CR1/LBP/IGHV2-70/IGHV2-70D/IGLC7/IGHV6-1/IGHG4/IGHV3-13/IGHE/IGHV4-31	43
BP	GO:0097485	neuron projection guidance	32/1132	278/18862	0.000314408	0.00762829	0.00667482	EPHB6/MYPN/SPTBN4/DSCAM/NCAM1/KIF5A/ISL1/SPTB/SLIT1/NFASC/KIF5C/ARX/NGFR/TNR/EFNB3/CRMP1/RHOH/NRXN1/GFRA2/RET/SLIT3/UNC5D/DSCAML1/DAB1/DPYSL5/LGI1/CNTN2/CHL1/GAP43/EPHA5/NTN3/MYOT	32
BP	GO:0007158	neuron cell-cell adhesion	6/1132	17/18862	0.000321473	0.00776128	0.00679119	CEL/ASTN1/NLGN4X/TNR/NRXN1/RET	6
BP	GO:0019835	cytolysis	8/1132	31/18862	0.000374442	0.00899578	0.00787139	KRT6A/GZMM/C7/PLA2G2A/CR1/LBP/F2/CFHR1	8
BP	GO:0015874	norepinephrine transport	7/1132	24/18862	0.000385821	0.00917523	0.00802842	KCNB1/SLC29A4/FFAR3/HRH3/AGTR2/OXT/CRH	7
BP	GO:1903861	positive regulation of dendrite extension	7/1132	24/18862	0.000385821	0.00917523	0.00802842	REG1A/UNC13A/SYT4/SYT3/CACNG7/RIMS2/CPNE6	7
BP	GO:0008217	regulation of blood pressure	23/1132	177/18862	0.000391175	0.00917523	0.00802842	TRHDE/ADRA1B/TNNI3/ATP1A2/SERPINF2/GNB3/P2RX2/AGT/LEP/CNR1/AGTR1/NPPA/FFAR3/CARTPT/AVPR1B/CHGA/AGTR2/BRS3/ADIPOQ/CTSG/CMA1/OXT/CRH	23
BP	GO:0008089	anterograde axonal transport	10/1132	47/18862	0.000393144	0.00917523	0.00802842	CALY/CNIH2/KIF5A/AP3B2/KIF5C/AGBL4/DLG2/NEFL/HAP1/KIF1A	10
BP	GO:0015872	dopamine transport	10/1132	47/18862	0.000393144	0.00917523	0.00802842	SNCG/SYT4/CHRNB2/SLC29A4/CHRM5/SYT3/SYT7/SYT5/CNR1/SYT10	10
BP	GO:0099054	presynapse assembly	10/1132	47/18862	0.000393144	0.00917523	0.00802842	WNT7A/CEL/BSN/LRRC4B/NLGN4X/CBLN1/CNTN5/PCLO/SLITRK2/SLITRK1	10
BP	GO:1903169	regulation of calcium ion transmembrane transport	20/1132	145/18862	0.000421549	0.00976452	0.00854404	ATP1A2/CD19/ANK2/FGF14/JPH3/CACNB2/RGS9/TMC2/CORO1A/JPH4/HPCA/NPPA/HAP1/JSRP1/MRLN/PLP1/IL13/CASQ2/F2/TRDN	20
BP	GO:0050879	multicellular organismal movement	11/1132	56/18862	0.000425007	0.00976452	0.00854404	TNNT1/MB/TNNI3/TCAP/SLC8A3/TNNT3/RCSD1/SCN4A/JSRP1/ACTN3/ASCL1	11
BP	GO:0050881	musculoskeletal movement	11/1132	56/18862	0.000425007	0.00976452	0.00854404	TNNT1/MB/TNNI3/TCAP/SLC8A3/TNNT3/RCSD1/SCN4A/JSRP1/ACTN3/ASCL1	11
BP	GO:0002455	humoral immune response mediated by circulating immunoglobulin	21/1132	156/18862	0.000427582	0.00976452	0.00854404	FCER2/C7/LTA/IGHD/TRBC1/CR2/IGHV1OR15-1/IGLV3-21/IGKV2-30/CR1/IGKV3D-20/IGHV2-70/IGHV2-70D/IGLC7/IGLV3-25/IGLV7-43/IGHV6-1/IGHG4/IGHV3-13/IGHE/IGHV4-31	21
BP	GO:0043383	negative T cell selection	5/1132	12/18862	0.000428356	0.00976452	0.00854404	ZAP70/CCR7/AIRE/CD3E/CD28	5
BP	GO:0051384	response to glucocorticoid	19/1132	135/18862	0.000449975	0.0102098	0.00893371	UGT1A1/SSTR2/CDO1/ISL1/STAR/SSTR3/TAT/SLIT3/UCN3/ARG1/NEFL/NPAS4/GPR83/FOSB/AGTR2/ADIPOQ/ADCYAP1/OXT/CRH	19
BP	GO:0042129	regulation of T cell proliferation	22/1132	168/18862	0.000465428	0.0105118	0.00919794	IL20RB/HLA-G/LGALS9B/TNFRSF13C/ZAP70/RASAL3/IGF1/CORO1A/EBI3/SASH3/ARG1/LEP/TNFSF8/CLEC4G/CD3E/CD28/CLECL1/CCL19/CD40LG/CR1/LMO1/PLA2G2D	22
BP	GO:0002673	regulation of acute inflammatory response	10/1132	48/18862	0.000470238	0.0105717	0.00925035	IL20RB/PTGES/CREB3L3/CCR7/FFAR2/DNASE1L3/CNR1/FFAR3/PLA2G2D/ADCYAP1	10
BP	GO:0030449	regulation of complement activation	17/1132	115/18862	0.000496348	0.0111078	0.00971941	CD19/CFP/C7/CR2/IGHV1OR15-1/IGLV3-21/IGKV2-30/CR1/IGKV3D-20/IGHV2-70/IGLC7/IGLV3-25/IGLV7-43/IGHG4/IGHV3-13/F2/CFHR1	17
BP	GO:0010522	regulation of calcium ion transport into cytosol	15/1132	95/18862	0.000513805	0.0113944	0.00997018	PLA2G1B/ATP1A2/CD19/ANK2/P2RX5/JPH3/CORO1A/P2RX2/JPH4/HAP1/JSRP1/IL13/CASQ2/F2/TRDN	15
BP	GO:0090277	positive regulation of peptide hormone secretion	15/1132	95/18862	0.000513805	0.0113944	0.00997018	BLK/GCK/ISL1/RFX6/BAIAP3/GPLD1/UCN3/GIPR/FGB/NKX6-1/FFAR1/ADCYAP1/SLC30A8/GCG/CRH	15
BP	GO:0022407	regulation of cell-cell adhesion	44/1132	437/18862	0.000545575	0.0120264	0.0105232	MUC21/IL20RB/HLA-G/CELA2A/LGALS9B/CDSN/TNFRSF13C/SERPINF2/WNT4/ZAP70/BLK/RASAL3/CCR7/IGF1/CORO1A/RIPOR2/TNR/BTLA/EFNB3/RHOH/EBI3/CD27/SASH3/ARG1/LEP/TESPA1/CD5/FGB/PDCD1/PAK3/CLEC4G/CXCL13/CD3E/CD28/CLECL1/CCL19/CCL21/CD40LG/CR1/PLA2G2D/ADIPOQ/ELANE/SELE/PCDH8	44
BP	GO:0050807	regulation of synapse organization	25/1132	204/18862	0.000547214	0.0120264	0.0105232	WNT7A/ADGRB3/LRRC4B/CAMK2B/CHRNB2/LRRN3/PTPRT/SLIT1/NEURL1/LRRC24/LHFPL4/LRRTM2/NRXN1/SRCIN1/CLSTN2/CBLN1/PAK3/KIF1A/ARC/SLITRK2/GPM6A/MUSK/PCDH8/OXT/SLITRK1	25
BP	GO:0008544	epidermis development	46/1132	463/18862	0.000551287	0.0120619	0.0105542	KRT13/CTSV/EREG/KRT14/ZNF750/KRT6A/KRT78/KRT4/CASP14/KRT6C/TP63/TGM5/COL17A1/KRT16/IVL/DSG3/SPRR1B/KRT5/CRABP2/PKP1/CALML5/ZBED2/KRT81/KLK5/GJB5/CELA2A/SPRR2E/SPRR2A/SPRR2D/KRT77/CDSN/FOXE1/SPRR3/KLK12/KRT20/SPRR2F/WNT10B/RIPOR2/NGFR/ACER1/POU3F2/MCOLN3/FLG/CERS3/KRT40/LORICRIN	46
BP	GO:1901654	response to ketone	24/1132	193/18862	0.000566435	0.0123382	0.0107961	CA9/MAP4K1/GNG2/STAR/CCR7/SFRP1/KCNJ11/NKX2-2/SLIT3/UCN3/F7/ARG1/HPCA/NEFL/NPAS4/ADCY1/CCL19/CCL21/FOSB/AGTR2/GABRB1/OXT/SOX10/CRH	24
BP	GO:0033555	multicellular organismal response to stress	12/1132	67/18862	0.000573807	0.0123773	0.0108302	ATP1A2/MAPK8IP2/TACR1/P2RX2/RET/GRIK2/KIAA0319/PRKCG/ASIC4/ADCYAP1/PENK/CRH	12
BP	GO:0031667	response to nutrient levels	45/1132	451/18862	0.000575522	0.0123773	0.0108302	SLC2A1/CYP24A1/GATA4/UGT1A1/ALB/BHLHA15/CLPSL2/SLC39A5/CLPSL1/REG1A/KRT20/KCNB1/NIM1K/SSTR2/PCSK1N/WNT4/LPL/PEMT/STAR/SFRP1/VGF/BRSK1/WNT9B/MAP1LC3C/PDK4/SSTR3/UCN3/F7/ARG1/LEP/CNR1/LTA/GIPR/CD3E/CARTPT/SLC6A4/PRKCG/ADIPOQ/ASCL1/ADCYAP1/PENK/NUPR2/GH1/OXT/SST	45
BP	GO:0042100	B cell proliferation	15/1132	96/18862	0.000575804	0.0123773	0.0108302	TNFRSF13C/CD22/CD19/BLK/CHRNB2/CD79A/TNFRSF13B/FCRL3/MS4A1/SASH3/IKZF3/CR2/IL13/CD40LG/MZB1	15
BP	GO:0014046	dopamine secretion	8/1132	33/18862	0.000592156	0.0126068	0.011031	SNCG/SYT4/CHRNB2/SYT3/SYT7/SYT5/CNR1/SYT10	8
BP	GO:0014059	regulation of dopamine secretion	8/1132	33/18862	0.000592156	0.0126068	0.011031	SNCG/SYT4/CHRNB2/SYT3/SYT7/SYT5/CNR1/SYT10	8
BP	GO:0071322	cellular response to carbohydrate stimulus	19/1132	138/18862	0.000594197	0.0126068	0.011031	GJB6/GATA4/KCNB1/PTPRN/STAR/GRIK5/RFX6/PRKCB/BAIAP3/GPLD1/KCNJ11/MLXIPL/LEP/PTPRN2/EPHA5/NEUROD1/CMA1/GCG/CRH	19
BP	GO:0090278	negative regulation of peptide hormone secretion	9/1132	41/18862	0.000598544	0.0126443	0.0110638	KCNB1/CRHBP/STXBP5L/SFRP1/KCNJ11/LEP/CARTPT/CHGA/CRH	9
BP	GO:0015711	organic anion transport	39/1132	376/18862	0.000623787	0.0130874	0.0114516	PTGES/SLC2A1/CA12/SLC38A5/SLC1A6/CALHM3/CA9/SLCO1B3/PLA2G1B/SNAP25/ATP1A2/SLC4A8/SLC16A11/SV2A/GRM7/SLCO5A1/SLC7A8/RTBDN/SLC6A13/ARG1/LEP/SLCO1C1/SLC6A17/SLC7A10/GRM1/SLC10A6/SLC4A10/AVPR1B/HRH3/HBA1/SLC7A2/PLA2G2A/HBA2/CR1/AGTR2/PLA2G2D/OXT/SLC17A1/SLC4A1	39
BP	GO:0002526	acute inflammatory response	16/1132	107/18862	0.000631332	0.0130874	0.0114516	IL20RB/PTGES/CREB3L3/UGT1A1/SERPINF2/CCR7/FFAR2/DNASE1L3/CNR1/FFAR3/LBP/PLA2G2D/ELANE/ADCYAP1/F2/ORM1	16
BP	GO:0086014	atrial cardiac muscle cell action potential	6/1132	19/18862	0.000635365	0.0130874	0.0114516	SCN5A/SCN3B/KCNA5/ANK2/CACNB2/KCNJ3	6
BP	GO:0086026	atrial cardiac muscle cell to AV node cell signaling	6/1132	19/18862	0.000635365	0.0130874	0.0114516	SCN5A/SCN3B/KCNA5/ANK2/CACNB2/KCNJ3	6
BP	GO:0086066	atrial cardiac muscle cell to AV node cell communication	6/1132	19/18862	0.000635365	0.0130874	0.0114516	SCN5A/SCN3B/KCNA5/ANK2/CACNB2/KCNJ3	6
BP	GO:0120162	positive regulation of cold-induced thermogenesis	15/1132	97/18862	0.000644069	0.0130874	0.0114516	PLAC8/GATM/PEMT/KSR2/GADD45G/EBF2/LEP/PRLR/IRF4/IL13/ADIPOQ/ADCYAP1/FABP4/OXT/PHOX2B	15
BP	GO:0042445	hormone metabolic process	26/1132	218/18862	0.00064923	0.0130874	0.0114516	CYP27C1/CRABP2/UGT1A1/DHRS9/FOXE1/CYP46A1/PCSK1N/WNT4/GNB3/CACNA1H/STAR/SCG5/PCSK1/PCSK2/GHR/LEP/SLCO1C1/FFAR3/CHST8/TTR/ADH1B/TPO/DHRS2/CTSG/CMA1/UGT2B4	26
BP	GO:0006937	regulation of muscle contraction	21/1132	161/18862	0.00065338	0.0130874	0.0114516	TNNT1/SCN5A/ADRA1B/GATA4/TNNI3/ATP1A2/SSTR2/ANK2/SLC8A3/TACR1/HSPB6/KCNA1/TNNT3/SCN4A/NPPA/KCNB2/CHGA/HCN4/ACTN3/CASQ2/OXT	21
BP	GO:1904861	excitatory synapse assembly	7/1132	26/18862	0.000659863	0.0130874	0.0114516	WNT7A/LRRC4B/LRRTM2/NRXN1/LRRC4/CBLN1/SHANK1	7
BP	GO:0050863	regulation of T cell activation	35/1132	327/18862	0.000661545	0.0130874	0.0114516	IL20RB/HLA-G/LGALS9B/TNFRSF13C/ZAP70/RASAL3/CCR7/IGF1/CORO1A/RIPOR2/BTLA/EFNB3/RHOH/EBI3/CD27/SIT1/SASH3/ARG1/LEP/TESPA1/CD5/TNFSF8/PDCD1/PAK3/CLEC4G/CD3E/CD28/IRF4/CLECL1/CCL19/CCL21/CD40LG/CR1/LMO1/PLA2G2D	35
BP	GO:0033604	negative regulation of catecholamine secretion	5/1132	13/18862	0.000661774	0.0130874	0.0114516	SYT4/CNR1/CHGA/AGTR2/CRH	5
BP	GO:0048172	regulation of short-term neuronal synaptic plasticity	5/1132	13/18862	0.000661774	0.0130874	0.0114516	SHISA7/SYP/SLC8A2/GRIK2/SLC4A10	5
BP	GO:0060080	inhibitory postsynaptic potential	5/1132	13/18862	0.000661774	0.0130874	0.0114516	INSYN1/RIMS2/GRIK2/NPAS4/GLRA1	5
BP	GO:1900452	regulation of long-term synaptic depression	5/1132	13/18862	0.000661774	0.0130874	0.0114516	KCNB1/MAPT/CBLN1/ARC/SORCS3	5
BP	GO:0035176	social behavior	10/1132	50/18862	0.000662246	0.0130874	0.0114516	CNTNAP2/MAPK8IP2/CHRNB2/SEPTIN5/NLGN4X/NRXN1/NPAS4/SHANK1/SLC6A4/OXT	10
BP	GO:0099172	presynapse organization	10/1132	50/18862	0.000662246	0.0130874	0.0114516	WNT7A/CEL/BSN/LRRC4B/NLGN4X/CBLN1/CNTN5/PCLO/SLITRK2/SLITRK1	10
BP	GO:0048488	synaptic vesicle endocytosis	11/1132	59/18862	0.000677525	0.0132293	0.0115758	SNCG/CEL/SYP/SNAP91/AMPH/NLGN4X/DNAJC6/SYT5/PACSIN1/SNCB/SH3GL2	11
BP	GO:0098930	axonal transport	11/1132	59/18862	0.000677525	0.0132293	0.0115758	CALY/CNIH2/KIF5A/MAPT/AP3B2/KIF5C/AGBL4/DLG2/NEFL/HAP1/KIF1A	11
BP	GO:0140238	presynaptic endocytosis	11/1132	59/18862	0.000677525	0.0132293	0.0115758	SNCG/CEL/SYP/SNAP91/AMPH/NLGN4X/DNAJC6/SYT5/PACSIN1/SNCB/SH3GL2	11
BP	GO:0002793	positive regulation of peptide secretion	20/1132	151/18862	0.000714476	0.0138954	0.0121586	ANKRD1/PLA2G1B/BLK/GCK/ISL1/APBB1/IGF1/RFX6/BAIAP3/GPLD1/UCN3/GIPR/FGB/IL13/NKX6-1/FFAR1/ADCYAP1/SLC30A8/GCG/CRH	20
BP	GO:0071326	cellular response to monosaccharide stimulus	18/1132	130/18862	0.000765057	0.0148203	0.0129679	GJB6/GATA4/KCNB1/PTPRN/STAR/GRIK5/RFX6/BAIAP3/GPLD1/KCNJ11/MLXIPL/LEP/PTPRN2/EPHA5/NEUROD1/CMA1/GCG/CRH	18
BP	GO:0006958	complement activation, classical pathway	19/1132	141/18862	0.00077668	0.014941	0.0130735	C7/IGHD/TRBC1/CR2/IGHV1OR15-1/IGLV3-21/IGKV2-30/CR1/IGKV3D-20/IGHV2-70/IGHV2-70D/IGLC7/IGLV3-25/IGLV7-43/IGHV6-1/IGHG4/IGHV3-13/IGHE/IGHV4-31	19
BP	GO:0031960	response to corticosteroid	20/1132	152/18862	0.000777384	0.014941	0.0130735	UGT1A1/SSTR2/CDO1/ISL1/STAR/SSTR3/TAT/SLIT3/UCN3/ARG1/NEFL/CNGA3/NPAS4/GPR83/FOSB/AGTR2/ADIPOQ/ADCYAP1/OXT/CRH	20
BP	GO:0070252	actin-mediated cell contraction	17/1132	120/18862	0.000815417	0.0156108	0.0136596	TNNT1/SCN5A/GATA4/TNNI3/ATP1A2/SCN3B/KCNA5/ANK2/TCAP/KCNH2/CACNB2/TMOD1/TNNT3/KCNJ3/CACNA1G/HCN4/ACTN3	17
BP	GO:0007214	gamma-aminobutyric acid signaling pathway	7/1132	27/18862	0.00084511	0.0160538	0.0140472	SHISA7/PHF24/GABRG2/GABRA1/GABRB1/GABRA2/GABRA3	7
BP	GO:0035235	ionotropic glutamate receptor signaling pathway	7/1132	27/18862	0.00084511	0.0160538	0.0140472	GRIA2/GRIA3/GRIK5/GRIA1/GRIK2/PLP1/GRIK3	7
BP	GO:1903039	positive regulation of leukocyte cell-cell adhesion	27/1132	234/18862	0.000860902	0.0161778	0.0141558	HLA-G/TNFRSF13C/ZAP70/RASAL3/CCR7/IGF1/CORO1A/BTLA/EFNB3/RHOH/EBI3/CD27/SASH3/LEP/TESPA1/CD5/PDCD1/PAK3/CD3E/CD28/CLECL1/CCL19/CCL21/CD40LG/CR1/ELANE/SELE	27
BP	GO:0006837	serotonin transport	6/1132	20/18862	0.000861899	0.0161778	0.0141558	SLC29A4/CNR1/SLC6A4/HRH3/SLC18A1/CRH	6
BP	GO:0051412	response to corticosterone	6/1132	20/18862	0.000861899	0.0161778	0.0141558	STAR/UCN3/NEFL/NPAS4/FOSB/CRH	6
BP	GO:0035094	response to nicotine	9/1132	43/18862	0.000864842	0.0161778	0.0141558	ATP1A2/CHRNB2/STAR/KCNJ11/CNR1/IL13/NKX6-1/PENK/CHRNA2	9
BP	GO:0018149	peptide cross-linking	8/1132	35/18862	0.000902123	0.016811	0.0147098	TGM5/IVL/SPRR1B/SPRR2E/SPRR3/FLG/EPB42/LORICRIN	8
BP	GO:0051703	biological process involved in intraspecies interaction between organisms	10/1132	52/18862	0.000914705	0.0169809	0.0148585	CNTNAP2/MAPK8IP2/CHRNB2/SEPTIN5/NLGN4X/NRXN1/NPAS4/SHANK1/SLC6A4/OXT	10
BP	GO:0050870	positive regulation of T cell activation	25/1132	212/18862	0.000962328	0.0177976	0.0155731	HLA-G/TNFRSF13C/ZAP70/RASAL3/CCR7/IGF1/CORO1A/BTLA/EFNB3/RHOH/EBI3/CD27/SASH3/LEP/TESPA1/CD5/PDCD1/PAK3/CD3E/CD28/CLECL1/CCL19/CCL21/CD40LG/CR1	25
BP	GO:0002864	regulation of acute inflammatory response to antigenic stimulus	5/1132	14/18862	0.000978775	0.0180336	0.0157795	IL20RB/CCR7/CNR1/PLA2G2D/ADCYAP1	5
BP	GO:2001259	positive regulation of cation channel activity	12/1132	71/18862	0.000982445	0.0180336	0.0157795	ANK2/FGF14/CACNB2/RGS9/KCNJ11/KCNIP2/KCNA1/KCNC2/NPPA/HAP1/ARC/TRDN	12
BP	GO:0002449	lymphocyte mediated immunity	37/1132	360/18862	0.00100362	0.0182494	0.0159684	IL20RB/HLA-G/SERPINB4/FCER2/CD19/AIRE/CORO1A/GZMM/NCR3/CD27/SASH3/ARG1/C7/LEP/LTA/IGHD/TRBC1/CLNK/CLEC4G/CR2/IGHV1OR15-1/IGLV3-21/CD28/CD40LG/IGKV2-30/CR1/IGKV3D-20/IGHV2-70/IGHV2-70D/IGLC7/IGLV3-25/IGLV7-43/IGHV6-1/IGHG4/IGHV3-13/IGHE/IGHV4-31	37
BP	GO:0009913	epidermal cell differentiation	37/1132	360/18862	0.00100362	0.0182494	0.0159684	KRT13/CTSV/EREG/KRT14/KRT6A/KRT78/KRT4/CASP14/KRT6C/TP63/TGM5/KRT16/IVL/DSG3/SPRR1B/KRT5/PKP1/ZBED2/KRT81/KLK5/CELA2A/SPRR2E/SPRR2A/SPRR2D/KRT77/CDSN/SPRR3/KLK12/KRT20/SPRR2F/RIPOR2/ACER1/MCOLN3/FLG/CERS3/KRT40/LORICRIN	37
BP	GO:0008277	regulation of G protein-coupled receptor signaling pathway	19/1132	144/18862	0.00100537	0.0182494	0.0159684	MET/GAS2L2/RGS20/KLK5/GUCA1C/SYP/NECAB2/GPRASP1/RGS9/APLP1/GNG7/PHF24/RGS11/GIPR/GNG4/PTGDR2/CHGA/ADCYAP1/F2	19
BP	GO:0006942	regulation of striated muscle contraction	14/1132	91/18862	0.00101472	0.0183511	0.0160574	SCN5A/ADRA1B/GATA4/TNNI3/ATP1A2/ANK2/SLC8A3/TNNT3/SCN4A/NPPA/CHGA/HCN4/ACTN3/CASQ2	14
BP	GO:0021953	central nervous system neuron differentiation	22/1132	178/18862	0.00102258	0.0184253	0.0161223	EPHB6/WNT7A/SPTBN4/CHD5/MAPT/CHRNB2/ISL1/NANOS1/CEND1/ARX/SFRP1/AGBL4/NKX2-2/WNT9B/LEP/KNDC1/CBLN1/SLC4A10/NKX6-1/ASCL1/GABRB1/PHOX2B	22
BP	GO:0098815	modulation of excitatory postsynaptic potential	9/1132	44/18862	0.00103016	0.0184753	0.0161661	WNT7A/CELF4/SLC8A3/NLGN4X/NRXN1/SLC8A2/RIMS2/CBLN1/SHANK1	9
BP	GO:0009991	response to extracellular stimulus	46/1132	477/18862	0.0010329	0.0184753	0.0161661	SLC2A1/CYP24A1/CBS/GATA4/UGT1A1/ALB/BHLHA15/CLPSL2/SLC39A5/CLPSL1/REG1A/KRT20/KCNB1/NIM1K/SSTR2/PCSK1N/WNT4/LPL/PEMT/STAR/SFRP1/VGF/BRSK1/WNT9B/MAP1LC3C/PDK4/SSTR3/UCN3/F7/ARG1/LEP/CNR1/LTA/GIPR/CD3E/CARTPT/SLC6A4/PRKCG/ADIPOQ/ASCL1/ADCYAP1/PENK/NUPR2/GH1/OXT/SST	46
BP	GO:0002437	inflammatory response to antigenic stimulus	11/1132	62/18862	0.00104389	0.018604	0.0162787	IL20RB/IL36RN/CCR7/NLRP6/CNR1/LTA/GPR17/CD28/PLA2G2D/ELANE/ADCYAP1	11
BP	GO:0050855	regulation of B cell receptor signaling pathway	7/1132	28/18862	0.00106906	0.018847	0.0164913	CD22/CD19/BLK/STAP1/PAX5/FCRL3/PRKCB	7
BP	GO:0072376	protein activation cascade	7/1132	28/18862	0.00106906	0.018847	0.0164913	GP1BA/F10/F7/APOH/FGB/F2/GP1BB	7
BP	GO:0072378	blood coagulation, fibrin clot formation	7/1132	28/18862	0.00106906	0.018847	0.0164913	GP1BA/F10/F7/APOH/FGB/F2/GP1BB	7
BP	GO:0002697	regulation of immune effector process	45/1132	465/18862	0.00108504	0.0190602	0.0166779	IL20RB/HLA-G/KLK5/SERPINB4/FCER2/CD22/CD19/BLK/STAP1/CFP/FCRL3/NCR3/FFAR2/DNASE1L3/SASH3/ARG1/TSPAN32/C7/LEP/LTA/FFAR3/CLNK/CLEC4G/CR2/IGHV1OR15-1/IGLV3-21/CD28/IRF4/IL13/CCL19/CD177/CD40LG/IGKV2-30/CR1/IGKV3D-20/LBP/IGHV2-70/MZB1/IGLC7/IGLV3-25/IGLV7-43/IGHG4/IGHV3-13/F2/CFHR1	45
BP	GO:0050803	regulation of synapse structure or activity	25/1132	214/18862	0.00110123	0.0192755	0.0168662	WNT7A/ADGRB3/LRRC4B/CAMK2B/CHRNB2/LRRN3/PTPRT/SLIT1/NEURL1/LRRC24/LHFPL4/LRRTM2/NRXN1/SRCIN1/CLSTN2/CBLN1/PAK3/KIF1A/ARC/SLITRK2/GPM6A/MUSK/PCDH8/OXT/SLITRK1	25
BP	GO:0015849	organic acid transport	34/1132	324/18862	0.00110554	0.0192821	0.016872	PTGES/SLC2A1/SLC38A5/SLC1A6/FABP1/SLCO1B3/PLA2G1B/SNAP25/ATP1A2/SLC29A4/SLC16A11/THRSP/SLC38A4/SLC7A14/SV2A/GRM7/SLC7A8/SLC6A13/ARG1/LEP/SLCO1C1/SLC6A17/SLC7A10/GRM1/SLC10A6/AVPR1B/HRH3/SLC7A2/PLA2G2A/AGTR2/SLC38A8/PLA2G2D/FABP4/OXT	34
BP	GO:0019724	B cell mediated immunity	26/1132	226/18862	0.00111008	0.0192926	0.0168812	HLA-G/FCER2/CD19/CD27/C7/LTA/IGHD/TRBC1/CR2/IGHV1OR15-1/IGLV3-21/CD28/CD40LG/IGKV2-30/CR1/IGKV3D-20/IGHV2-70/IGHV2-70D/IGLC7/IGLV3-25/IGLV7-43/IGHV6-1/IGHG4/IGHV3-13/IGHE/IGHV4-31	26
BP	GO:0002065	columnar/cuboidal epithelial cell differentiation	13/1132	82/18862	0.00114136	0.0197661	0.0172955	DLX3/TP63/GATA4/WNT4/INSM1/RFX6/NKX2-2/PAX6/NKX6-3/IL13/NKX6-1/ASCL1/NEUROD1	13
BP	GO:0098698	postsynaptic specialization assembly	6/1132	21/18862	0.00114589	0.0197747	0.0173031	LRRC4B/LRRTM2/NRXN1/CBLN1/GAP43/SHANK1	6
BP	GO:0051962	positive regulation of nervous system development	29/1132	263/18862	0.00116488	0.0200318	0.017528	CRABP2/WNT7A/ADGRB3/DSCAM/LRRC4B/CAMK2B/RND2/MAP6/MAPT/LRRN3/STAR/NGFR/NEURL1/NKX2-2/LRRC24/LRRTM2/NRXN1/CLSTN2/NEFL/LTA/HAP1/CBLN1/PAK3/SLITRK2/NKX6-1/ASCL1/OXT/SLITRK1/SOX10	29
BP	GO:0045165	cell fate commitment	28/1132	251/18862	0.00117702	0.0201699	0.0176488	DKK1/FOXC2/GATA4/WNT7A/PTF1A/WNT4/ISL1/WNT10B/ARX/SFRP1/FEV/NKX2-2/PAX6/WNT9B/DSCAML1/LY9/EBF2/DHH/APC2/OLIG1/POU3F2/GAP43/NKX6-3/MYT1L/IRF4/WT1/ASCL1/NEUROD1	28
BP	GO:0046887	positive regulation of hormone secretion	17/1132	124/18862	0.00118376	0.0202146	0.017688	BLK/GCK/ISL1/RFX6/BAIAP3/GPLD1/UCN3/LEP/GIPR/FGB/GALR1/NKX6-1/FFAR1/ADCYAP1/SLC30A8/GCG/CRH	17
BP	GO:0043588	skin development	41/1132	415/18862	0.00119689	0.0203679	0.0178221	KRT13/MET/CTSV/EREG/KRT14/KRT6A/KRT78/KRT4/ITGB6/CASP14/KRT6C/TP63/TGM5/KRT16/IVL/DSG3/SPRR1B/KRT5/PKP1/ZBED2/KRT81/KLK5/CELA2A/SPRR2E/SPRR2A/SPRR2D/KRT77/CDSN/FOXE1/SPRR3/KLK12/KRT20/SPRR2F/WNT10B/NGFR/ACER1/LTB/FLG/CERS3/KRT40/LORICRIN	41
BP	GO:0022409	positive regulation of cell-cell adhesion	30/1132	276/18862	0.0012162	0.0206207	0.0180433	HLA-G/TNFRSF13C/SERPINF2/ZAP70/RASAL3/CCR7/IGF1/CORO1A/BTLA/EFNB3/RHOH/EBI3/CD27/SASH3/LEP/TESPA1/CD5/FGB/PDCD1/PAK3/CXCL13/CD3E/CD28/CLECL1/CCL19/CCL21/CD40LG/CR1/ELANE/SELE	30
BP	GO:0086009	membrane repolarization	9/1132	45/18862	0.00122016	0.0206207	0.0180433	SCN5A/ATP1A2/KCNA5/ANK2/KCNH2/KCNIP2/KCNJ3/NPPA/CASQ2	9
BP	GO:0060291	long-term synaptic potentiation	13/1132	83/18862	0.00128045	0.0214915	0.0188052	SHISA7/SNAP25/CYP46A1/MPP2/SLC8A3/TNR/LRRTM2/SLC8A2/SCGN/ADCY1/SHANK1/ARC/CRH	13
BP	GO:1901019	regulation of calcium ion transmembrane transporter activity	13/1132	83/18862	0.00128045	0.0214915	0.0188052	ATP1A2/ANK2/FGF14/JPH3/CACNB2/JPH4/HPCA/NPPA/HAP1/JSRP1/MRLN/CASQ2/TRDN	13
BP	GO:0048639	positive regulation of developmental growth	21/1132	170/18862	0.00132459	0.0221564	0.019387	CRABP2/REG1A/SPTBN4/UNC13A/DSCAM/SYT4/RND2/MAPT/ARX/IGF1/GHR/SYT3/SASH3/CACNG7/LEP/RIMS2/POU3F2/ACTN3/WT1/GH1/CPNE6	21
BP	GO:0048484	enteric nervous system development	5/1132	15/18862	0.00139604	0.0231932	0.0202943	ARX/RET/RHOXF1/SOX10/PHOX2B	5
BP	GO:2000846	regulation of corticosteroid hormone secretion	5/1132	15/18862	0.00139604	0.0231932	0.0202943	AGT/AGTR1/GALR1/AGTR2/CRH	5
BP	GO:0031644	regulation of nervous system process	18/1132	137/18862	0.00141569	0.0234112	0.020485	WNT7A/CNIH2/CELF4/SLC8A3/DLGAP3/NLGN4X/TNR/NRXN1/SLC8A2/RIMS2/CBLN1/GRM1/CARTPT/TAFA4/SHANK1/OXT/SOX10/GLRA1	18
BP	GO:0002460	adaptive immune response based on somatic recombination of immune receptors built from immunoglobulin superfamily domains	37/1132	367/18862	0.00141872	0.0234112	0.020485	IL20RB/HLA-G/FCER2/CD19/AIRE/GZMM/EBI3/CD27/SASH3/ARG1/LY9/C7/LTA/IGHD/TRBC1/CLEC4G/CXCL13/CR2/IGHV1OR15-1/IGLV3-21/CD28/IRF4/CCL19/CD40LG/IGKV2-30/CR1/IGKV3D-20/IGHV2-70/IGHV2-70D/IGLC7/IGLV3-25/IGLV7-43/IGHV6-1/IGHG4/IGHV3-13/IGHE/IGHV4-31	37
BP	GO:0071385	cellular response to glucocorticoid stimulus	10/1132	55/18862	0.00143674	0.023629	0.0206756	UGT1A1/SSTR2/ISL1/STAR/SSTR3/ARG1/NPAS4/AGTR2/ADCYAP1/CRH	10
BP	GO:0051048	negative regulation of secretion	20/1132	160/18862	0.00147589	0.0241917	0.0211679	EGF/KCNB1/SYT4/CRHBP/STXBP5L/SFRP1/GRM7/CD200/KCNJ11/WNK4/LEP/CNR1/TRIM9/CARTPT/HRH3/CHGA/AGTR2/ADIPOQ/OXT/CRH	20
BP	GO:0003081	regulation of systemic arterial blood pressure by renin-angiotensin	6/1132	22/18862	0.00149636	0.0244456	0.0213901	SERPINF2/AGT/AGTR1/AGTR2/CTSG/CMA1	6
BP	GO:0042098	T cell proliferation	23/1132	195/18862	0.00150184	0.0244536	0.0213971	IL20RB/HLA-G/LGALS9B/TNFRSF13C/WNT4/ZAP70/RASAL3/IGF1/CORO1A/EBI3/SASH3/ARG1/LEP/TNFSF8/CLEC4G/CD3E/CD28/CLECL1/CCL19/CD40LG/CR1/LMO1/PLA2G2D	23
BP	GO:0071333	cellular response to glucose stimulus	17/1132	127/18862	0.00154501	0.0250731	0.0219392	GJB6/GATA4/KCNB1/PTPRN/STAR/GRIK5/RFX6/BAIAP3/GPLD1/KCNJ11/MLXIPL/PTPRN2/EPHA5/NEUROD1/CMA1/GCG/CRH	17
BP	GO:0099173	postsynapse organization	20/1132	161/18862	0.00159255	0.0257594	0.0225397	WNT7A/CEL/SHISA7/LRRC4B/INA/CAMK2B/NLGN4X/LHFPL4/LRRTM2/NRXN1/SRCIN1/LRRC4/NEFL/CBLN1/PAK3/GAP43/SHANK1/KIF1A/ARC/MUSK	20
BP	GO:0051668	localization within membrane	12/1132	75/18862	0.00160846	0.0259311	0.02269	SHISA7/REEP2/CNIH2/GRIK5/DLG2/LHFPL4/NRXN1/CACNG7/GRIK2/MAL/MADCAM1/MUSK	12
BP	GO:0030900	forebrain development	36/1132	357/18862	0.00162683	0.0261413	0.0228739	SLC2A1/SCN5A/CNTNAP2/WNT7A/IGF2BP1/CDK5R2/CHD5/ATP1A2/SSTR2/WNT4/CHRNB2/SLC8A3/GNAO1/ISL1/SLIT1/PAX5/ARX/APLP1/TNR/KCNA1/SSTR3/DAB1/KCNC2/RTN4RL1/NEFL/POU3F2/HAP1/SLC4A10/KIF1A/NR0B1/ALK/EPHA5/ASCL1/ADCYAP1/NEUROD1/CRH	36
BP	GO:0048259	regulation of receptor-mediated endocytosis	15/1132	106/18862	0.00163243	0.0261456	0.0228776	DKK1/EGF/SNAP91/NECAB2/LRRTM2/DNAJC6/HPCA/ARC/CCL19/SH3GL2/CCL21/SH3GL3/RSPO1/ADIPOQ/SELE	15
BP	GO:0048638	regulation of developmental growth	33/1132	319/18862	0.00164446	0.0262525	0.0229712	PLAC8/FOXC2/CRABP2/DUSP9/REG1A/SPTBN4/UNC13A/DSCAM/SYT4/RND2/MAPT/ARX/IGF1/NPPC/TNR/GHR/SYT3/SASH3/CACNG7/LEP/RIMS2/POU3F2/KIAA0319/BCL11A/KCNK2/SLC6A4/ACTN3/WT1/NKX6-1/PI16/MUSK/GH1/CPNE6	33
BP	GO:0090183	regulation of kidney development	7/1132	30/18862	0.00165478	0.0263315	0.0230403	WNT4/OSR1/AGT/RET/AGTR2/ADIPOQ/WT1	7
BP	GO:0003018	vascular process in circulatory system	27/1132	245/18862	0.00170504	0.0270433	0.0236632	SLC2A1/FOXC2/ADRA1B/SLC38A5/ATP1A2/SLC4A8/SERPINF2/KCNA5/SLC29A4/ATP2A3/KCNMB2/AGT/SLC7A8/SLC6A13/SLC8A2/LEP/SLCO1C1/SLC6A17/AGTR1/NPPA/KEL/FGB/AVPR1B/SLC6A4/SLC7A2/SH3GL2/AGTR2	27
BP	GO:0051279	regulation of release of sequestered calcium ion into cytosol	12/1132	76/18862	0.00180787	0.02849	0.024929	ATP1A2/CD19/ANK2/JPH3/CORO1A/JPH4/HAP1/JSRP1/IL13/CASQ2/F2/TRDN	12
BP	GO:0086001	cardiac muscle cell action potential	12/1132	76/18862	0.00180787	0.02849	0.024929	SCN5A/ATP1A2/SCN3B/KCNA5/ANK2/KCNH2/CACNB2/HCN2/KCNIP2/KCNJ3/CACNA1G/HCN4	12
BP	GO:0051928	positive regulation of calcium ion transport	16/1132	118/18862	0.00183072	0.0286837	0.0250985	PLA2G1B/CD19/ANK2/FGF14/P2RX5/CACNB2/WNK3/P2RX2/HAP1/PLP1/IL13/FFAR1/F2/TRDN/GCG/CRH	16
BP	GO:0071331	cellular response to hexose stimulus	17/1132	129/18862	0.0018342	0.0286837	0.0250985	GJB6/GATA4/KCNB1/PTPRN/STAR/GRIK5/RFX6/BAIAP3/GPLD1/KCNJ11/MLXIPL/PTPRN2/EPHA5/NEUROD1/CMA1/GCG/CRH	17
BP	GO:0019722	calcium-mediated signaling	23/1132	198/18862	0.00183772	0.0286837	0.0250985	BHLHA15/TNNI3/ATP1A2/CD22/TBC1D10C/ZAP70/ANK2/MAPT/P2RX5/CCR7/IGF1/P2RX2/KSR2/SLC8A2/HPCA/AGTR1/CD3E/PTGDR2/XCR1/ACTN3/CCR4/CASQ2/SELE	23
BP	GO:0072210	metanephric nephron development	8/1132	39/18862	0.00190574	0.0295571	0.0258627	WNT4/IRX2/OSR1/WNT9B/RET/IRX1/ADIPOQ/WT1	8
BP	GO:1901381	positive regulation of potassium ion transmembrane transport	8/1132	39/18862	0.00190574	0.0295571	0.0258627	ANK2/KCNH2/WNK3/KCNIP2/KCNA1/WNK4/KCNC2/NPPA	8
BP	GO:0002438	acute inflammatory response to antigenic stimulus	6/1132	23/18862	0.0019228	0.0295747	0.0258781	IL20RB/CCR7/CNR1/PLA2G2D/ELANE/ADCYAP1	6
BP	GO:0034695	response to prostaglandin E	6/1132	23/18862	0.0019228	0.0295747	0.0258781	GNG2/CCR7/SFRP1/CCL19/CCL21/OXT	6
BP	GO:0035930	corticosteroid hormone secretion	5/1132	16/18862	0.00193101	0.0295747	0.0258781	AGT/AGTR1/GALR1/AGTR2/CRH	5
BP	GO:0099558	maintenance of synapse structure	5/1132	16/18862	0.00193101	0.0295747	0.0258781	ADGRB3/BSN/C1QL1/CBLN1/PCLO	5
BP	GO:0016064	immunoglobulin mediated immune response	25/1132	223/18862	0.00196191	0.0299543	0.0262103	FCER2/CD19/CD27/C7/LTA/IGHD/TRBC1/CR2/IGHV1OR15-1/IGLV3-21/CD28/CD40LG/IGKV2-30/CR1/IGKV3D-20/IGHV2-70/IGHV2-70D/IGLC7/IGLV3-25/IGLV7-43/IGHV6-1/IGHG4/IGHV3-13/IGHE/IGHV4-31	25
BP	GO:0150104	transport across blood-brain barrier	13/1132	87/18862	0.00198563	0.0302222	0.0264447	SLC2A1/SLC38A5/ATP1A2/SLC4A8/SLC29A4/ATP2A3/SLC7A8/SLC6A13/SLC8A2/SLCO1C1/SLC6A17/AVPR1B/SLC7A2	13
BP	GO:0001820	serotonin secretion	4/1132	10/18862	0.00202299	0.0303985	0.0265989	CNR1/SLC6A4/HRH3/CRH	4
BP	GO:0070091	glucagon secretion	4/1132	10/18862	0.00202299	0.0303985	0.0265989	SYT7/LEP/CARTPT/CRH	4
BP	GO:0070092	regulation of glucagon secretion	4/1132	10/18862	0.00202299	0.0303985	0.0265989	SYT7/LEP/CARTPT/CRH	4
BP	GO:0032228	regulation of synaptic transmission, GABAergic	7/1132	31/18862	0.00202822	0.0303985	0.0265989	CNTNAP4/CNR2/PHF24/BAIAP3/CNR1/HAP1/NPAS4	7
BP	GO:0099084	postsynaptic specialization organization	7/1132	31/18862	0.00202822	0.0303985	0.0265989	LRRC4B/LRRTM2/NRXN1/LRRC4/CBLN1/GAP43/SHANK1	7
BP	GO:0002440	production of molecular mediator of immune response	30/1132	286/18862	0.00211457	0.0315104	0.0275719	HLA-G/KLK5/CD22/VPREB3/FCRL3/FFAR2/AICDA/SASH3/ARG1/FFAR3/CLNK/IGLV10-54/IGLV3-21/CD28/IL13/CHGA/CD40LG/IGKV2-30/CR1/IGKV3D-20/MZB1/ELANE/IGLV3-25/IGLV7-43/IGKV1-27/IGKV2D-29/IGLV9-49/IGLV7-46/IGKV1D-13/IGLV4-60	30
BP	GO:0002429	immune response-activating cell surface receptor signaling pathway	45/1132	481/18862	0.0021217	0.0315104	0.0275719	MUC21/MUC16/MUC4/CD22/CD19/ZAP70/BLK/CD79B/PVRIG/STAP1/PAX5/CCR7/CD79A/FCRL3/PRKCB/GPLD1/NCR3/FFAR2/MS4A1/ITK/TESPA1/IGHD/TRBC1/PAK3/CD3E/CR2/IGHV1OR15-1/IGLV3-21/CD28/FYB2/IGKV2-30/CR1/IGKV3D-20/IGHV2-70/IGHV2-70D/IGLC7/IGLV3-25/IGLV7-43/TRBV12-3/IGHV6-1/IGHG4/IGHV3-13/IGHE/IGHV4-31/MUC19	45
BP	GO:0002757	immune response-activating signal transduction	45/1132	481/18862	0.0021217	0.0315104	0.0275719	MUC21/MUC16/MUC4/CD22/CD19/ZAP70/BLK/CD79B/PVRIG/STAP1/PAX5/CCR7/CD79A/FCRL3/PRKCB/GPLD1/NCR3/FFAR2/MS4A1/ITK/TESPA1/IGHD/TRBC1/PAK3/CD3E/CR2/IGHV1OR15-1/IGLV3-21/CD28/FYB2/IGKV2-30/CR1/IGKV3D-20/IGHV2-70/IGHV2-70D/IGLC7/IGLV3-25/IGLV7-43/TRBV12-3/IGHV6-1/IGHG4/IGHV3-13/IGHE/IGHV4-31/MUC19	45
BP	GO:0010975	regulation of neuron projection development	41/1132	428/18862	0.00213084	0.0315505	0.027607	ANKRD1/CRABP2/WNT7A/SNAP25/ADGRB3/DSCAM/CAMK2B/SEZ6/RND2/MAP6/MAPT/CHRNB2/SFRP1/NGFR/TRIM67/TNR/BRSK1/EFNB3/CRMP1/RET/SRCIN1/DAB1/RTN4RL1/NEFL/NTRK3/CNR1/KNDC1/POU3F2/KIAA0319/KEL/BCL11A/PACSIN1/PAK3/NEU4/NDRG4/KIF1A/ARC/ALK/ADCYAP1/PLK5/SLITRK1	41
BP	GO:0006821	chloride transport	15/1132	109/18862	0.00216309	0.0319317	0.0279405	CLCA4/SLC4A8/SLC12A5/FXYD1/SLC12A1/WNK4/GABRG2/GABRA1/SLC4A10/GLRA3/GABRB1/GABRA2/GABRA3/SLC4A1/GLRA1	15
BP	GO:0010232	vascular transport	13/1132	88/18862	0.00220465	0.0324473	0.0283917	SLC2A1/SLC38A5/ATP1A2/SLC4A8/SLC29A4/ATP2A3/SLC7A8/SLC6A13/SLC8A2/SLCO1C1/SLC6A17/AVPR1B/SLC7A2	13
BP	GO:0090288	negative regulation of cellular response to growth factor stimulus	15/1132	110/18862	0.002369	0.0347533	0.0304094	XDH/WNT4/SFRP1/NGFR/CHRDL1/AGT/VWC2L/BMPER/CXCL13/TMPRSS6/AGTR2/VWC2/TNMD/CNMD/CER1	15
BP	GO:0045664	regulation of neuron differentiation	22/1132	190/18862	0.0023755	0.0347533	0.0304094	DKK1/BRINP2/ISL1/PCP4/SFRP1/NKX2-2/NAP1L2/RET/DAB1/ZNF536/BCL11A/VWC2L/SLC6A4/ALK/BRINP3/SH3GL3/DISP3/VWC2/NKX6-1/ASCL1/NEUROD1/PHOX2B	22
BP	GO:0007628	adult walking behavior	6/1132	24/18862	0.00243513	0.0352052	0.0308049	SPTBN4/CEND1/EFNB3/DAB1/KLHL1/GLRA1	6
BP	GO:0031338	regulation of vesicle fusion	6/1132	24/18862	0.00243513	0.0352052	0.0308049	SYT4/CPLX2/GRIK5/CORO1A/TRIM9/CPLX3	6
BP	GO:0032753	positive regulation of interleukin-4 production	6/1132	24/18862	0.00243513	0.0352052	0.0308049	IL20RB/SASH3/CD3E/CD28/IRF4/CD40LG	6
BP	GO:0060074	synapse maturation	6/1132	24/18862	0.00243513	0.0352052	0.0308049	CAMK2B/SEZ6/NEURL1/NRXN1/NEFL/SHANK1	6
BP	GO:0034331	cell junction maintenance	7/1132	32/18862	0.00246361	0.0353938	0.0309699	ADGRB3/BSN/C1QL1/CBLN1/PCLO/CD177/PRTN3	7
BP	GO:0035590	purinergic nucleotide receptor signaling pathway	7/1132	32/18862	0.00246361	0.0353938	0.0309699	GPR87/NECAB2/P2RX5/P2RX2/P2RX6/P2RY8/P2RY10	7
BP	GO:0007156	homophilic cell adhesion via plasma membrane adhesion molecules	20/1132	167/18862	0.00246984	0.0353938	0.0309699	DSG3/MYPN/DSCAM/PCDH10/PTPRT/CADM3/RET/CDH10/PCDHA1/DSCAML1/CLSTN2/PCDHB1/PCDHA2/CNTN2/PCDHA8/CDH22/MYOT/CDH19/PCDH8/CDH12	20
BP	GO:0007159	leukocyte cell-cell adhesion	36/1132	366/18862	0.00248584	0.0355192	0.0310796	IL20RB/HLA-G/LGALS9B/TNFRSF13C/ZAP70/RASAL3/CCR7/IGF1/CORO1A/RIPOR2/BTLA/EFNB3/RHOH/SELL/EBI3/CD27/SASH3/ARG1/LEP/TESPA1/CD5/PDCD1/PAK3/CLEC4G/CD3E/CD28/CLECL1/CCL19/CCL21/CD177/CD40LG/MADCAM1/CR1/PLA2G2D/ELANE/SELE	36
BP	GO:0008088	axo-dendritic transport	11/1132	69/18862	0.00255511	0.0364028	0.0318528	CALY/CNIH2/KIF5A/MAPT/AP3B2/KIF5C/AGBL4/DLG2/NEFL/HAP1/KIF1A	11
BP	GO:0045104	intermediate filament cytoskeleton organization	9/1132	50/18862	0.00263674	0.0374569	0.0327752	KRT14/KRT6C/KRT16/PKP1/KRT20/INA/NEFM/NEFL/PRPH	9
BP	GO:0032890	regulation of organic acid transport	10/1132	60/18862	0.00282438	0.0397283	0.0347626	PTGES/ATP1A2/SV2A/GRM7/ARG1/LEP/AVPR1B/HRH3/AGTR2/OXT	10
BP	GO:0046888	negative regulation of hormone secretion	10/1132	60/18862	0.00282438	0.0397283	0.0347626	KCNB1/CRHBP/STXBP5L/SFRP1/KCNJ11/LEP/CARTPT/CHGA/ADIPOQ/CRH	10
BP	GO:0071384	cellular response to corticosteroid stimulus	10/1132	60/18862	0.00282438	0.0397283	0.0347626	UGT1A1/SSTR2/ISL1/STAR/SSTR3/ARG1/NPAS4/AGTR2/ADCYAP1/CRH	10
BP	GO:0032411	positive regulation of transporter activity	15/1132	112/18862	0.00282966	0.0397283	0.0347626	ANK2/FGF14/CACNB2/RGS9/WNK3/KCNJ11/KCNIP2/KCNA1/WNK4/KCNC2/NPPA/HAP1/ARC/ADIPOQ/TRDN	15
BP	GO:1903037	regulation of leukocyte cell-cell adhesion	33/1132	330/18862	0.00283715	0.0397283	0.0347626	IL20RB/HLA-G/LGALS9B/TNFRSF13C/ZAP70/RASAL3/CCR7/IGF1/CORO1A/RIPOR2/BTLA/EFNB3/RHOH/EBI3/CD27/SASH3/ARG1/LEP/TESPA1/CD5/PDCD1/PAK3/CLEC4G/CD3E/CD28/CLECL1/CCL19/CCL21/CD40LG/CR1/PLA2G2D/ELANE/SELE	33
BP	GO:0051960	regulation of nervous system development	40/1132	422/18862	0.00289138	0.0403722	0.0353261	HES2/CRABP2/WNT7A/ADGRB3/DSCAM/LRRC4B/CAMK2B/RND2/MAP6/MAPT/LRRN3/SLIT1/STAR/NGFR/NEURL1/TNR/NKX2-2/LRRC24/EFNB3/PAX6/LRRTM2/NRXN1/ASCL2/DAB1/CLSTN2/NEFL/LTA/HAP1/KIAA0319/CBLN1/PAK3/SLITRK2/DLL3/NKX6-1/ASCL1/ADCYAP1/OXT/SLITRK1/SOX10/F2	40
BP	GO:0001662	behavioral fear response	7/1132	33/18862	0.00296747	0.0405344	0.035468	ATP1A2/MAPK8IP2/GRIK2/ASIC4/ADCYAP1/PENK/CRH	7
BP	GO:0032633	interleukin-4 production	7/1132	33/18862	0.00296747	0.0405344	0.035468	IL20RB/SASH3/CD3E/CD28/IRF4/CLECL1/CD40LG	7
BP	GO:0034368	protein-lipid complex remodeling	7/1132	33/18862	0.00296747	0.0405344	0.035468	ALB/LPL/CETP/GPIHBP1/AGT/AGTR1/PLA2G2A	7
BP	GO:0034369	plasma lipoprotein particle remodeling	7/1132	33/18862	0.00296747	0.0405344	0.035468	ALB/LPL/CETP/GPIHBP1/AGT/AGTR1/PLA2G2A	7
BP	GO:0060048	cardiac muscle contraction	17/1132	135/18862	0.00298737	0.0405344	0.035468	SCN5A/ADRA1B/GATA4/TNNI3/ATP1A2/SCN3B/KCNA5/ANK2/TCAP/KCNH2/CACNB2/KCNJ3/NPPA/CACNA1G/CHGA/HCN4/CASQ2	17
BP	GO:0097048	dendritic cell apoptotic process	4/1132	11/18862	0.00302879	0.0405344	0.035468	BLK/CCR7/CCL19/CCL21	4
BP	GO:0099150	regulation of postsynaptic specialization assembly	4/1132	11/18862	0.00302879	0.0405344	0.035468	LRRC4B/LRRTM2/CBLN1/GAP43	4
BP	GO:0099566	regulation of postsynaptic cytosolic calcium ion concentration	4/1132	11/18862	0.00302879	0.0405344	0.035468	SLC8A3/GRIA1/SLC8A2/GRM1	4
BP	GO:0099624	atrial cardiac muscle cell membrane repolarization	4/1132	11/18862	0.00302879	0.0405344	0.035468	SCN5A/KCNA5/KCNJ3/NPPA	4
BP	GO:1901660	calcium ion export	4/1132	11/18862	0.00302879	0.0405344	0.035468	SLC8A3/RGS9/SLC8A2/ATP2B3	4
BP	GO:1905383	protein localization to presynapse	4/1132	11/18862	0.00302879	0.0405344	0.035468	WNT7A/KIF5A/KIF5C/DLG2	4
BP	GO:2000668	regulation of dendritic cell apoptotic process	4/1132	11/18862	0.00302879	0.0405344	0.035468	BLK/CCR7/CCL19/CCL21	4
BP	GO:0045103	intermediate filament-based process	9/1132	51/18862	0.00303458	0.0405344	0.035468	KRT14/KRT6C/KRT16/PKP1/KRT20/INA/NEFM/NEFL/PRPH	9
BP	GO:0042730	fibrinolysis	6/1132	25/18862	0.00304359	0.0405344	0.035468	PLAT/SERPINF2/GP1BA/APOH/FGB/F2	6
BP	GO:0045745	positive regulation of G protein-coupled receptor signaling pathway	6/1132	25/18862	0.00304359	0.0405344	0.035468	GAS2L2/KLK5/NECAB2/PTGDR2/CHGA/F2	6
BP	GO:0051873	killing by host of symbiont cells	6/1132	25/18862	0.00304359	0.0405344	0.035468	KRT6A/ARG1/ELANE/CTSG/F2/CFHR1	6
BP	GO:0090659	walking behavior	6/1132	25/18862	0.00304359	0.0405344	0.035468	SPTBN4/CEND1/EFNB3/DAB1/KLHL1/GLRA1	6
BP	GO:0021954	central nervous system neuron development	12/1132	81/18862	0.00313239	0.0414915	0.0363054	EPHB6/SPTBN4/MAPT/CHRNB2/NANOS1/ARX/AGBL4/LEP/SLC4A10/ASCL1/GABRB1/PHOX2B	12
BP	GO:0140353	lipid export from cell	12/1132	81/18862	0.00313239	0.0414915	0.0363054	PTGES/SLC1A6/SNAP25/GRM7/AGT/LEP/AGTR1/GALR1/HRH3/AGTR2/OXT/CRH	12
BP	GO:0030888	regulation of B cell proliferation	10/1132	61/18862	0.00320033	0.0422772	0.0369929	TNFRSF13C/CD22/BLK/CHRNB2/TNFRSF13B/FCRL3/SASH3/IKZF3/IL13/MZB1	10
BP	GO:0021536	diencephalon development	11/1132	71/18862	0.00321682	0.0423807	0.0370835	CNTNAP2/WNT4/CHRNB2/ISL1/ARX/KCNC2/POU3F2/HAP1/NR0B1/ADCYAP1/CRH	11
BP	GO:0034764	positive regulation of transmembrane transport	23/1132	207/18862	0.00325376	0.0426381	0.0373088	CD19/ANK2/FGF14/KCNH2/CACNB2/RGS9/WNK3/IGF1/FXYD1/KCNJ11/KCNIP2/KCNA1/WNK4/KCNC2/NPPA/HAP1/PLP1/ARC/IL13/ADIPOQ/GH1/F2/TRDN	23
BP	GO:0034767	positive regulation of ion transmembrane transport	23/1132	207/18862	0.00325376	0.0426381	0.0373088	CD19/ANK2/FGF14/KCNH2/CACNB2/RGS9/WNK3/IGF1/FXYD1/KCNJ11/KCNIP2/KCNA1/WNK4/KCNC2/NPPA/HAP1/PLP1/ARC/IL13/ADIPOQ/GH1/F2/TRDN	23
BP	GO:0045785	positive regulation of cell adhesion	40/1132	425/18862	0.00327334	0.0427803	0.0374332	HLA-G/FOXC2/IBSP/PRSS2/TNFRSF13C/DUSP26/SERPINF2/WNT4/ZAP70/RASAL3/CCR7/IGF1/CORO1A/SFRP1/BTLA/EFNB3/RHOH/RET/EBI3/CD27/SASH3/VIT/LEP/TESPA1/CD5/FGB/MYOC/PDCD1/PAK3/CXCL13/CD3E/CD28/CLECL1/CCL19/CCL21/CD40LG/CR1/VWC2/ELANE/SELE	40
BP	GO:0032355	response to estradiol	16/1132	125/18862	0.00331395	0.0431959	0.0377968	UGT1A1/WNT7A/SSTR2/CRHBP/RGS9/CCDC62/SFRP1/KCNJ11/SSTR3/F7/LEP/DHH/SLC6A4/PENK/GH1/OXT	16
BP	GO:0032414	positive regulation of ion transmembrane transporter activity	14/1132	103/18862	0.00335856	0.0436612	0.038204	ANK2/FGF14/CACNB2/RGS9/WNK3/KCNJ11/KCNIP2/KCNA1/WNK4/KCNC2/NPPA/HAP1/ARC/TRDN	14
BP	GO:0006957	complement activation, alternative pathway	5/1132	18/18862	0.0034262	0.044073	0.0385643	CFP/C7/CFD/CR2/CR1	5
BP	GO:0032026	response to magnesium ion	5/1132	18/18862	0.0034262	0.044073	0.0385643	RYR3/KCNA1/KCNC2/CNGA3/SLFN14	5
BP	GO:0097107	postsynaptic density assembly	5/1132	18/18862	0.0034262	0.044073	0.0385643	LRRC4B/LRRTM2/NRXN1/CBLN1/SHANK1	5
BP	GO:2000831	regulation of steroid hormone secretion	5/1132	18/18862	0.0034262	0.044073	0.0385643	AGT/AGTR1/GALR1/AGTR2/CRH	5
BP	GO:0002209	behavioral defense response	7/1132	34/18862	0.00354649	0.0453821	0.0397098	ATP1A2/MAPK8IP2/GRIK2/ASIC4/ADCYAP1/PENK/CRH	7
BP	GO:0044060	regulation of endocrine process	7/1132	34/18862	0.00354649	0.0453821	0.0397098	CRHBP/AGT/LEP/AGTR1/GALR1/AGTR2/CRH	7
BP	GO:0086003	cardiac muscle cell contraction	11/1132	72/18862	0.0035957	0.045892	0.0401559	SCN5A/GATA4/ATP1A2/SCN3B/KCNA5/ANK2/KCNH2/CACNB2/KCNJ3/CACNA1G/HCN4	11
BP	GO:0008344	adult locomotory behavior	10/1132	62/18862	0.00361503	0.0460189	0.040267	SNCG/SPTBN4/ATP1A2/SEZ6/CEND1/TMOD1/EFNB3/DAB1/KLHL1/GLRA1	10
BP	GO:0032309	icosanoid secretion	8/1132	43/18862	0.00363277	0.0461249	0.0403597	PTGES/PLA2G1B/LEP/AVPR1B/PLA2G2A/AGTR2/PLA2G2D/OXT	8
BP	GO:0051651	maintenance of location in cell	23/1132	209/18862	0.00366979	0.0464745	0.0406657	HK2/ALB/PDIA2/ATP1A2/CD19/ANK2/JPH3/GRIK5/CCR7/CORO1A/RYR3/JPH4/HAP1/JSRP1/IL13/CCL19/MCOLN3/CCL21/XCR1/CASQ2/SLC30A8/F2/TRDN	23
BP	GO:0055067	monovalent inorganic cation homeostasis	19/1132	161/18862	0.00368297	0.0465212	0.0407065	RHCG/ATP1A2/ATP6V1G2/SLC4A8/KCNA5/SLC12A5/KCNH2/ATP1A3/ATP6V0E2/SLC12A1/AGT/PDK4/C7/AGTR1/SCN7A/SLC4A10/AGTR2/OXT/SLC4A1	19
BP	GO:0016358	dendrite development	25/1132	234/18862	0.00374088	0.0471137	0.0412249	WNT7A/ACTL6B/ADGRB3/DSCAM/MAPK8IP2/CAMK2B/SEZ6/MAP6/CHRNB2/SLC12A5/NEURL1/SRCIN1/DAB1/KNDC1/KIAA0319/BCL11A/PACSIN1/PAK3/CD3E/SHANK1/KIF1A/ARC/ALK/NTN3/KLHL1	25
BP	GO:0061351	neural precursor cell proliferation	17/1132	138/18862	0.0037585	0.0471137	0.0412249	EGF/WNT7A/IGF2BP1/SLC39A5/INSM1/CEND1/ARX/KCNA1/TAFA1/POU3F2/KIF1A/SLC6A4/DISP3/TRIM71/ASCL1/ADCYAP1/SOX10	17
BP	GO:2000311	regulation of AMPA receptor activity	6/1132	26/18862	0.00375871	0.0471137	0.0412249	SHISA7/CNIH2/MAPK8IP2/CACNG7/SHANK1/ARC	6
BP	GO:0050871	positive regulation of B cell activation	18/1132	150/18862	0.00387415	0.0484368	0.0423827	TNFRSF13C/CHRNB2/FCRL3/CD27/SASH3/IGHD/TRBC1/IGHV1OR15-1/CD28/IL13/IGHV2-70/IGHV2-70D/IGLC7/IGHV6-1/IGHG4/IGHV3-13/IGHE/IGHV4-31	18
BP	GO:0002377	immunoglobulin production	22/1132	198/18862	0.00394509	0.0491981	0.0430488	CD22/VPREB3/FCRL3/AICDA/SASH3/IGLV10-54/IGLV3-21/CD28/IL13/CD40LG/IGKV2-30/CR1/IGKV3D-20/MZB1/IGLV3-25/IGLV7-43/IGKV1-27/IGKV2D-29/IGLV9-49/IGLV7-46/IGKV1D-13/IGLV4-60	22
BP	GO:0045666	positive regulation of neuron differentiation	13/1132	94/18862	0.00397355	0.0494274	0.0432494	BRINP2/PCP4/NKX2-2/NAP1L2/DAB1/VWC2L/BRINP3/SH3GL3/VWC2/NKX6-1/ASCL1/NEUROD1/PHOX2B	13
CC	GO:0098793	presynapse	96/1203	487/19520	8.48814e-25	4.26953e-22	3.2523e-22	SNCG/SLC2A1/SLC1A6/WNT7A/CEL/CNTNAP4/SNAP25/SYP/UNC13A/SEPTIN1/SNAP91/SYT4/BSN/CYP46A1/CPLX2/LRRC4B/ATCAY/SLC4A8/PTPRN/SNPH/SVOP/SLC8A3/AMPH/CRHBP/SEPTIN5/SLC29A4/CACNB2/GRIK5/SV2A/GRIA1/GRM7/SYNGR4/RIMS4/NLGN4X/PRKCB/BAIAP3/BRSK1/KCNC1/EFNB3/LGI3/KCNA1/SYT7/NRXN1/DNAJC6/CDH10/KCNJ3/SYN1/SYT5/SRCIN1/RAB3C/UCN3/KCNC2/GRM4/SLC8A2/ATP2B3/NEFL/CNR1/SCGN/CADPS/SLC6A17/RIMS2/GRIK2/C1QL1/HAP1/PTPRN2/PAC…	96
CC	GO:0043025	neuronal cell body	90/1203	474/19520	4.00175e-22	1.00644e-19	7.66652e-20	SNCG/CNTNAP2/REG1A/KCNB1/CACNA1A/SPTBN4/DSCAM/SYT4/ATP1A2/BRINP2/CD22/CPLX2/SLC4A8/PTPRN/SNPH/KIF5A/MAPK8IP2/ASTN1/SEZ6/GRIA2/MAPT/SLC8A3/CRHBP/KLHL14/SLC12A5/MAST1/ATP1A3/SLC25A27/STAR/GRIK5/KIF5C/CNR2/SV2A/NCF1/GRIA1/P2RX2/NGFR/RIC3/PCSK2/P2RX6/NEURL1/CD200/KCNJ11/KCNC1/CRMP1/DLG2/ELAVL4/KCNA1/NRXN1/RET/SYT5/DAB1/KCNC2/RTN4RL1/ARG1/SLC8A2/CACNG7/HPCA/GRIK2/KNDC1/NPPA/DPYSL5/CNGA3/GAP43/KCNK2/SL…	90
CC	GO:0097060	synaptic membrane	71/1203	368/19520	4.50331e-18	7.55055e-16	5.7516e-16	SLC1A6/KCNB1/SHISA7/CNTNAP4/SNAP25/SYP/CNIH2/UNC13A/SNAP91/LRRC4B/SLC4A8/SNPH/ANK2/GRIA2/CHRNB2/SLC8A3/PTPRT/RGS9/GRIA3/GRIK5/CHRM5/GRIA1/GRM7/P2RX6/RIMS4/NLGN4X/KCNC1/EFNB3/DLG2/LHFPL4/LRRTM2/KCNA1/SYT7/NRXN1/CDH10/KCNJ3/LRRC4/KCNC2/GABRG2/CLSTN2/CACNG7/CNR1/RIMS2/GRIK2/CBLN1/GRM1/CNTN2/GABRA1/ADCY1/SHANK1/SLC6A4/LRRTM4/ARC/GRIK3/PRKCG/CNTN5/KCNA3/GLRA3/SLITRK2/GAD2/GPM6A/MUSK/GABRB1/SORCS3/PCDH…	71
CC	GO:1902495	transmembrane transporter complex	65/1203	323/19520	1.31046e-17	1.6479e-15	1.25528e-15	SCN5A/CNTNAP2/KCNA7/KCNB1/SHISA7/CACNA1A/SNAP25/CNIH2/CACNA2D2/CACNA1B/ATP1A2/SCN3B/CACNA1I/KCNA5/GRIA2/DPP6/CHRNB2/CACNA1H/ABCC8/UNC80/KCNH2/ATP1A3/CACNB2/GRIA3/GRIK5/FXYD1/HCN2/KCNG2/SCN3A/GRIA1/RYR3/KCNMB2/KCNJ11/KCNC1/DLG2/KCNIP2/KCNA1/KCNJ6/KCNJ3/SCN4A/KCNC2/GABRG2/CACNG7/GRIK2/CNGA3/CACNA2D3/SCN7A/VWC2L/CACNA1G/GABRA1/KCNK2/SHANK1/GRIK3/KCNB2/KCNA3/GLRA3/PKD1L3/HCN4/VWC2/CASQ2/GABRB1/GABRA2…	65
CC	GO:0034703	cation channel complex	52/1203	222/19520	2.97255e-17	2.99039e-15	2.27791e-15	SCN5A/CNTNAP2/KCNA7/KCNB1/SHISA7/CACNA1A/SNAP25/CNIH2/CACNA2D2/CACNA1B/SCN3B/CACNA1I/KCNA5/GRIA2/DPP6/CACNA1H/ABCC8/UNC80/KCNH2/CACNB2/GRIA3/GRIK5/HCN2/KCNG2/SCN3A/GRIA1/RYR3/KCNMB2/KCNJ11/KCNC1/DLG2/KCNIP2/KCNA1/KCNJ6/KCNJ3/SCN4A/KCNC2/CACNG7/GRIK2/CACNA2D3/SCN7A/VWC2L/CACNA1G/KCNK2/SHANK1/GRIK3/KCNB2/KCNA3/PKD1L3/HCN4/VWC2/CASQ2	52
CC	GO:0034702	ion channel complex	61/1203	301/19520	9.37364e-17	7.85824e-15	5.98597e-15	SCN5A/CNTNAP2/KCNA7/KCNB1/SHISA7/CACNA1A/SNAP25/CNIH2/CACNA2D2/CACNA1B/SCN3B/CACNA1I/KCNA5/GRIA2/DPP6/CHRNB2/CACNA1H/ABCC8/UNC80/KCNH2/CACNB2/GRIA3/GRIK5/HCN2/KCNG2/SCN3A/GRIA1/RYR3/KCNMB2/KCNJ11/KCNC1/DLG2/KCNIP2/KCNA1/KCNJ6/KCNJ3/SCN4A/KCNC2/GABRG2/CACNG7/GRIK2/CACNA2D3/SCN7A/VWC2L/CACNA1G/GABRA1/KCNK2/SHANK1/GRIK3/KCNB2/KCNA3/GLRA3/PKD1L3/HCN4/VWC2/CASQ2/GABRB1/GABRA2/GABRA3/CHRNA2/GLRA1	61
CC	GO:1990351	transporter complex	65/1203	338/19520	1.41906e-16	1.0197e-14	7.76751e-15	SCN5A/CNTNAP2/KCNA7/KCNB1/SHISA7/CACNA1A/SNAP25/CNIH2/CACNA2D2/CACNA1B/ATP1A2/SCN3B/CACNA1I/KCNA5/GRIA2/DPP6/CHRNB2/CACNA1H/ABCC8/UNC80/KCNH2/ATP1A3/CACNB2/GRIA3/GRIK5/FXYD1/HCN2/KCNG2/SCN3A/GRIA1/RYR3/KCNMB2/KCNJ11/KCNC1/DLG2/KCNIP2/KCNA1/KCNJ6/KCNJ3/SCN4A/KCNC2/GABRG2/CACNG7/GRIK2/CNGA3/CACNA2D3/SCN7A/VWC2L/CACNA1G/GABRA1/KCNK2/SHANK1/GRIK3/KCNB2/KCNA3/GLRA3/PKD1L3/HCN4/VWC2/CASQ2/GABRB1/GABRA2…	65
CC	GO:0044306	neuron projection terminus	37/1203	130/19520	1.50486e-15	9.46179e-14	7.20748e-14	SNCG/SYP/UNC13A/SYT4/BSN/CPLX2/ATCAY/SLC4A8/PTPRN/SLC8A3/CRHBP/GRIK5/PRKCB/KCNA1/UCN3/KCNC2/SLC8A2/SCRG1/SCGN/GRIK2/PTPRN2/PACSIN1/KCNK2/SLC4A10/SNCB/NTS/GRIK3/PRKCG/PNOC/KCNA3/SLC18A3/ADCYAP1/PENK/OXT/CPLX3/SLC18A1/GLRA1	37
CC	GO:0043679	axon terminus	33/1203	114/19520	2.98245e-14	1.66686e-12	1.26972e-12	SNCG/SYP/UNC13A/CPLX2/SLC4A8/PTPRN/SLC8A3/CRHBP/GRIK5/PRKCB/KCNA1/UCN3/KCNC2/SLC8A2/SCGN/GRIK2/PTPRN2/PACSIN1/KCNK2/SLC4A10/SNCB/NTS/GRIK3/PRKCG/PNOC/KCNA3/SLC18A3/ADCYAP1/PENK/OXT/CPLX3/SLC18A1/GLRA1	33
CC	GO:0150034	distal axon	54/1203	287/19520	1.39433e-13	7.01348e-12	5.34248e-12	SNCG/IGF2BP1/REG1A/SNAP25/SYP/CDK5R2/UNC13A/DSCAM/CPLX2/STMN4/ATCAY/SLC4A8/PTPRN/MAPT/SLC8A3/CRHBP/GRIK5/KIF5C/APBB1/NGFR/PRKCB/BRSK1/CRMP1/ELAVL4/KCNA1/UCN3/KCNC2/SLC8A2/NEFL/CNR1/SCGN/GRIK2/HAP1/PTPRN2/PACSIN1/RASGRF1/GAP43/KCNK2/SLC4A10/SNCB/NTS/GRIK3/PRKCG/PNOC/KCNA3/NRSN1/GPM6A/SLC18A3/ADCYAP1/PENK/OXT/CPLX3/SLC18A1/GLRA1	54
CC	GO:0045211	postsynaptic membrane	51/1203	265/19520	2.68279e-13	1.22677e-11	9.34484e-12	KCNB1/SHISA7/CNIH2/LRRC4B/ANK2/GRIA2/CHRNB2/SLC8A3/PTPRT/RGS9/GRIA3/GRIK5/CHRM5/GRIA1/GRM7/P2RX6/NLGN4X/EFNB3/DLG2/LHFPL4/LRRTM2/KCNA1/CDH10/LRRC4/KCNC2/GABRG2/CLSTN2/CACNG7/GRIK2/CBLN1/GRM1/CNTN2/GABRA1/ADCY1/SHANK1/SLC6A4/LRRTM4/ARC/GRIK3/KCNA3/GLRA3/SLITRK2/MUSK/GABRB1/SORCS3/PCDH8/GABRA2/SLITRK1/GABRA3/CHRNA2/GLRA1	51
CC	GO:0043204	perikaryon	36/1203	151/19520	1.3101e-12	5.49151e-11	4.18313e-11	CNTNAP2/KCNB1/CPLX2/PTPRN/KIF5A/ASTN1/SLC8A3/CRHBP/GRIK5/CNR2/NGFR/PCSK2/NEURL1/CRMP1/DLG2/ELAVL4/KCNA1/KCNC2/RTN4RL1/SLC8A2/HPCA/GRIK2/KNDC1/NPPA/CNGA3/GAP43/SLC4A10/GRIK3/KCNB2/GLRA3/PRPH/ADCYAP1/PENK/CPNE6/GLRA1/CRH	36
CC	GO:0034705	potassium channel complex	26/1203	99/19520	1.74462e-10	6.75035e-09	5.14205e-09	CNTNAP2/KCNA7/KCNB1/SNAP25/KCNA5/DPP6/ABCC8/KCNH2/GRIK5/HCN2/KCNG2/KCNMB2/KCNJ11/KCNC1/DLG2/KCNIP2/KCNA1/KCNJ6/KCNJ3/KCNC2/GRIK2/KCNK2/GRIK3/KCNB2/KCNA3/HCN4	26
CC	GO:0098978	glutamatergic synapse	50/1203	308/19520	2.91534e-10	1.04744e-08	7.97884e-09	SLC1A6/WNT7A/CALY/SHISA7/SNAP25/CNIH2/BSN/CPLX2/LRRC4B/SLC4A8/DLGAP3/PTPRT/RGS9/GRIK5/CORO1A/SV2A/GRIA1/P2RX6/NLGN4X/TNR/EFNB3/LRRTM2/KCNA1/CDH10/ADGRA1/LRRC4/CLSTN2/CACNG7/ATP2B3/HPCA/CNR1/CADPS/SLC6A17/GRIK2/CBLN1/GRM1/LGI1/PAK3/ADCY1/ARC/GRIK3/KCNA3/PCLO/SH3GL2/SH3GL3/SLITRK2/GPM6A/SORCS3/PCDH8/SLITRK1	50
CC	GO:0099240	intrinsic component of synaptic membrane	31/1203	140/19520	3.47355e-10	1.1648e-08	8.8728e-09	SLC1A6/CNIH2/LRRC4B/SLC8A3/PTPRT/GRIK5/GRIA1/P2RX6/EFNB3/LRRTM2/KCNA1/SYT7/CDH10/KCNJ3/LRRC4/CLSTN2/CACNG7/CNR1/CNTN2/ADCY1/SLC6A4/CNTN5/KCNA3/SLITRK2/GPM6A/SORCS3/PCDH8/CPLX3/SLITRK1/GABRA3/GLRA1	31
CC	GO:0042734	presynaptic membrane	30/1203	137/19520	8.86957e-10	2.78837e-08	2.12403e-08	SLC1A6/CNTNAP4/SNAP25/SYP/UNC13A/SNAP91/LRRC4B/SLC4A8/SNPH/GRIK5/KCNC1/EFNB3/KCNA1/SYT7/NRXN1/CDH10/KCNJ3/KCNC2/CNR1/RIMS2/GRIK2/SLC6A4/GRIK3/CNTN5/KCNA3/GAD2/GPM6A/PCDH8/CPLX3/GLRA1	30
CC	GO:0098984	neuron to neuron synapse	52/1203	342/19520	1.41001e-09	4.17197e-08	3.17798e-08	SHISA7/IQSEC3/CNIH2/BSN/MPP2/LRRC4B/SLC4A8/MAPK8IP2/GRIA2/SLC8A3/DLGAP3/INSYN1/PTPRT/ATP1A3/PSD/RGS9/GRIK5/GRIA1/NGFR/GRM7/P2RX6/NLGN4X/NEURL1/EFNB3/DLG2/LRRTM2/SYT7/DNAJC6/ADGRA1/SYN1/SRCIN1/LRRC4/DAB1/CLSTN2/SLC8A2/CACNG7/ANKS1B/GRIK2/BCL11A/GRM1/PAK3/GAP43/ADCY1/SHANK1/ARC/PRKCG/PCLO/SH3GL2/SH3GL3/PENK/SORCS3/SLITRK1	52
CC	GO:0099699	integral component of synaptic membrane	28/1203	128/19520	3.29135e-09	9.19749e-08	7.00615e-08	SLC1A6/CNIH2/LRRC4B/SLC8A3/PTPRT/GRIK5/GRIA1/P2RX6/EFNB3/LRRTM2/KCNA1/SYT7/CDH10/KCNJ3/LRRC4/CLSTN2/CACNG7/CNR1/ADCY1/SLC6A4/KCNA3/SLITRK2/GPM6A/SORCS3/PCDH8/SLITRK1/GABRA3/GLRA1	28
CC	GO:0032279	asymmetric synapse	48/1203	318/19520	7.67992e-09	2.03316e-07	1.54875e-07	SHISA7/IQSEC3/CNIH2/BSN/MPP2/LRRC4B/SLC4A8/MAPK8IP2/GRIA2/SLC8A3/DLGAP3/INSYN1/PTPRT/PSD/RGS9/GRIK5/GRIA1/NGFR/GRM7/P2RX6/NLGN4X/NEURL1/EFNB3/DLG2/LRRTM2/DNAJC6/ADGRA1/SYN1/SRCIN1/LRRC4/DAB1/CLSTN2/SLC8A2/CACNG7/ANKS1B/GRIK2/BCL11A/GRM1/PAK3/GAP43/ADCY1/SHANK1/ARC/PRKCG/PCLO/SH3GL3/SORCS3/SLITRK1	48
CC	GO:0099572	postsynaptic specialization	49/1203	333/19520	1.25075e-08	3.14563e-07	2.39617e-07	SHISA7/IQSEC3/CNIH2/BSN/MPP2/LRRC4B/MAPK8IP2/GRIA2/SLC8A3/DLGAP3/INSYN1/PTPRT/PSD/RGS9/GRIK5/GRIA1/NGFR/P2RX6/NLGN4X/NEURL1/EFNB3/DLG2/LRRTM2/DNAJC6/CDH10/ADGRA1/SYN1/SRCIN1/LRRC4/DAB1/CLSTN2/SLC8A2/CACNG7/ANKS1B/GRIK2/BCL11A/GRM1/PAK3/GAP43/ADCY1/SHANK1/ARC/PRKCG/PCLO/SH3GL3/SORCS3/SLITRK1/GABRA3/GLRA1	49
CC	GO:0098936	intrinsic component of postsynaptic membrane	24/1203	105/19520	1.73911e-08	4.16558e-07	3.17311e-07	CNIH2/LRRC4B/SLC8A3/PTPRT/GRIK5/GRIA1/P2RX6/EFNB3/LRRTM2/KCNA1/CDH10/LRRC4/CLSTN2/CACNG7/CNTN2/ADCY1/SLC6A4/KCNA3/SLITRK2/SORCS3/PCDH8/SLITRK1/GABRA3/GLRA1	24
CC	GO:0099055	integral component of postsynaptic membrane	23/1203	100/19520	3.03362e-08	6.93595e-07	5.28343e-07	CNIH2/LRRC4B/SLC8A3/PTPRT/GRIK5/GRIA1/P2RX6/EFNB3/LRRTM2/KCNA1/CDH10/LRRC4/CLSTN2/CACNG7/ADCY1/SLC6A4/KCNA3/SLITRK2/SORCS3/PCDH8/SLITRK1/GABRA3/GLRA1	23
CC	GO:0014069	postsynaptic density	46/1203	313/19520	3.61678e-08	7.8953e-07	6.01421e-07	SHISA7/IQSEC3/CNIH2/BSN/MPP2/LRRC4B/MAPK8IP2/GRIA2/SLC8A3/DLGAP3/INSYN1/PTPRT/PSD/RGS9/GRIK5/GRIA1/NGFR/P2RX6/NLGN4X/NEURL1/EFNB3/DLG2/LRRTM2/DNAJC6/ADGRA1/SYN1/SRCIN1/LRRC4/DAB1/CLSTN2/SLC8A2/CACNG7/ANKS1B/GRIK2/BCL11A/GRM1/PAK3/GAP43/ADCY1/SHANK1/ARC/PRKCG/PCLO/SH3GL3/SORCS3/SLITRK1	46
CC	GO:0099634	postsynaptic specialization membrane	24/1203	109/19520	3.76714e-08	7.8953e-07	6.01421e-07	SHISA7/CNIH2/LRRC4B/GRIA2/PTPRT/RGS9/GRIK5/GRIA1/P2RX6/NLGN4X/EFNB3/DLG2/LRRTM2/CDH10/LRRC4/CLSTN2/CACNG7/GRM1/ADCY1/ARC/SORCS3/SLITRK1/GABRA3/GLRA1	24
CC	GO:0070382	exocytic vesicle	36/1203	215/19520	3.97928e-08	8.00631e-07	6.09877e-07	SNAP25/SYP/UNC13A/SEPTIN1/SNAP91/SYT4/BSN/SLC4A8/SVOP/AMPH/SEPTIN5/IGF1/SV2A/GRIA1/SYNGR4/BRSK1/SYT3/LGI3/SYT7/SYN1/SYT5/RAB3C/SLC6A17/HAP1/PTPRN2/TRIM9/RAB26/KIF1A/SH3GL2/GAD2/PENK/SYT10/GABRA2/CPLX3/SLC18A1/SYNPR	36
CC	GO:0009897	external side of plasma membrane	54/1203	402/19520	5.51882e-08	1.04286e-06	7.94395e-07	ITGB6/HLA-G/LY6G6C/TNFRSF13C/FCER2/CD22/CD19/NCAM1/ASTN1/GRIA2/CD79B/CHRNB2/GP1BA/F10/CCR7/CD79A/GHR/GFRA2/GPIHBP1/MS4A1/SCARA5/EBI3/KCNJ3/CD27/RTBDN/RTN4RL1/IGHD/CD5/PRLR/FGB/TRBC1/PDCD1/AQP4/ADAM29/CD3E/IGHV1OR15-1/CD28/IL13/EPHA5/CD40LG/XCR1/CCR4/IGHV2-70/IGHV2-70D/TRGV4/IGLC7/STAB2/IGHV6-1/IGHG4/IGHV3-13/F2/IGHE/IGHV4-31/GLRA1	54
CC	GO:0032589	neuron projection membrane	17/1203	59/19520	5.59786e-08	1.04286e-06	7.94395e-07	CNTNAP2/REG1A/KCNB1/SHISA7/MPP2/MAPT/RIPOR2/GRIA1/KCNJ11/KCNC1/ADGRV1/KCNC2/GABRG2/HPCA/GABRA1/GABRA2/GABRA3	17
CC	GO:0008076	voltage-gated potassium channel complex	21/1203	89/19520	7.48693e-08	1.34497e-06	1.02453e-06	CNTNAP2/KCNA7/KCNB1/SNAP25/KCNA5/DPP6/KCNH2/HCN2/KCNG2/KCNMB2/KCNC1/DLG2/KCNIP2/KCNA1/KCNJ6/KCNJ3/KCNC2/KCNK2/KCNB2/KCNA3/HCN4	21
CC	GO:0030658	transport vesicle membrane	34/1203	206/19520	1.34714e-07	2.3366e-06	1.77989e-06	HLA-G/CUZD1/SYP/CNIH2/UNC13A/SYT4/BSN/PTPRN/SVOP/MAP6/AMPH/SV2A/SCG3/GRIA1/CPE/SYNGR4/SYT3/SYT7/SYN1/SYT5/RAB3C/SCGN/SLC6A17/PTPRN2/RAB26/SH3GL2/GAD2/SLC18A3/SYT10/GABRA2/CPLX3/SLC18A1/SLC30A8/SYNPR	34
CC	GO:0008021	synaptic vesicle	33/1203	197/19520	1.43461e-07	2.40536e-06	1.83228e-06	SNAP25/SYP/UNC13A/SEPTIN1/SNAP91/SYT4/BSN/SLC4A8/SVOP/AMPH/SEPTIN5/SV2A/GRIA1/SYNGR4/BRSK1/LGI3/SYT7/SYN1/SYT5/RAB3C/SLC6A17/HAP1/PTPRN2/TRIM9/RAB26/KIF1A/SH3GL2/GAD2/PENK/GABRA2/CPLX3/SLC18A1/SYNPR	33
CC	GO:0034706	sodium channel complex	11/1203	26/19520	1.52221e-07	2.46991e-06	1.88144e-06	SCN5A/SCN3B/CACNA1I/CACNA1H/GRIK5/SCN3A/SCN4A/GRIK2/SCN7A/CACNA1G/GRIK3	11
CC	GO:0098839	postsynaptic density membrane	20/1203	86/19520	1.96602e-07	3.02016e-06	2.30059e-06	SHISA7/CNIH2/LRRC4B/GRIA2/PTPRT/RGS9/GRIK5/GRIA1/NLGN4X/EFNB3/DLG2/LRRTM2/LRRC4/CLSTN2/CACNG7/GRM1/ADCY1/ARC/SORCS3/SLITRK1	20
CC	GO:0098992	neuronal dense core vesicle	8/1203	13/19520	1.98142e-07	3.02016e-06	2.30059e-06	SYT4/SCG2/STXBP5L/SYT5/CADPS/KIF1A/CHGA/PENK	8
CC	GO:0098982	GABA-ergic synapse	17/1203	64/19520	2.07473e-07	3.06939e-06	2.33809e-06	BSN/SV2A/NLGN4X/LRRTM2/CDH10/GABRG2/ATP2B3/CNR1/SLC6A17/CBLN4/GAP43/CNTN5/PCLO/SLITRK2/GABRB1/SLITRK1/GABRA3	17
CC	GO:0030672	synaptic vesicle membrane	22/1203	103/19520	2.43298e-07	3.39941e-06	2.58949e-06	SYP/UNC13A/SYT4/BSN/SVOP/AMPH/SV2A/GRIA1/SYNGR4/SYT7/SYN1/SYT5/RAB3C/SLC6A17/PTPRN2/RAB26/SH3GL2/GAD2/GABRA2/CPLX3/SLC18A1/SYNPR	22
CC	GO:0099501	exocytic vesicle membrane	22/1203	103/19520	2.43298e-07	3.39941e-06	2.58949e-06	SYP/UNC13A/SYT4/BSN/SVOP/AMPH/SV2A/GRIA1/SYNGR4/SYT7/SYN1/SYT5/RAB3C/SLC6A17/PTPRN2/RAB26/SH3GL2/GAD2/GABRA2/CPLX3/SLC18A1/SYNPR	22
CC	GO:0030133	transport vesicle	52/1203	402/19520	3.24932e-07	4.34047e-06	3.30634e-06	HLA-G/CUZD1/SNAP25/SYP/CNIH2/UNC13A/SEPTIN1/SNAP91/SYT4/BSN/SLC4A8/PTPRN/SVOP/MAP6/AMPH/SEPTIN5/IGF1/SV2A/PCSK1/SCG3/GRIA1/CPE/VGF/PCSK2/SYNGR4/BRSK1/SYT3/LGI3/SYT7/SYN1/SYT5/RAB3C/SCGN/SLC6A17/HAP1/PTPRN2/TRIM9/RAB26/KIF1A/NTS/CHGA/SH3GL2/NRSN1/GAD2/SLC18A3/PENK/SYT10/GABRA2/CPLX3/SLC18A1/SLC30A8/SYNPR	52
CC	GO:0043195	terminal bouton	15/1203	52/19520	3.32162e-07	4.34047e-06	3.30634e-06	SYP/UNC13A/CPLX2/SLC4A8/GRIK5/KCNC2/SCGN/GRIK2/PTPRN2/GRIK3/SLC18A3/ADCYAP1/OXT/CPLX3/SLC18A1	15
CC	GO:0099060	integral component of postsynaptic specialization membrane	17/1203	66/19520	3.36538e-07	4.34047e-06	3.30634e-06	CNIH2/LRRC4B/PTPRT/GRIK5/GRIA1/P2RX6/EFNB3/LRRTM2/CDH10/LRRC4/CLSTN2/CACNG7/ADCY1/SORCS3/SLITRK1/GABRA3/GLRA1	17
CC	GO:0098948	intrinsic component of postsynaptic specialization membrane	17/1203	69/19520	6.69178e-07	8.41491e-06	6.41002e-06	CNIH2/LRRC4B/PTPRT/GRIK5/GRIA1/P2RX6/EFNB3/LRRTM2/CDH10/LRRC4/CLSTN2/CACNG7/ADCY1/SORCS3/SLITRK1/GABRA3/GLRA1	17
CC	GO:0060076	excitatory synapse	13/1203	46/19520	2.60902e-06	3.20082e-05	2.43821e-05	SHISA7/SYP/BSN/GRIA2/GRIA3/GRIA1/P2RX6/NLGN4X/LRRTM2/KCNJ3/LRRC4/CBLN1/SHANK1	13
CC	GO:0001518	voltage-gated sodium channel complex	8/1203	17/19520	2.99495e-06	3.58681e-05	2.73224e-05	SCN5A/SCN3B/CACNA1I/CACNA1H/SCN3A/SCN4A/SCN7A/CACNA1G	8
CC	GO:0099061	integral component of postsynaptic density membrane	13/1203	47/19520	3.4043e-06	3.98224e-05	3.03345e-05	CNIH2/LRRC4B/PTPRT/GRIK5/GRIA1/EFNB3/LRRTM2/LRRC4/CLSTN2/CACNG7/ADCY1/SORCS3/SLITRK1	13
CC	GO:0031045	dense core granule	10/1203	28/19520	3.59194e-06	4.10624e-05	3.12791e-05	SYT4/SCG2/CRHBP/STXBP5L/SYT7/SYT5/CADPS/KIF1A/CHGA/PENK	10
CC	GO:0008328	ionotropic glutamate receptor complex	13/1203	48/19520	4.40699e-06	4.92604e-05	3.75239e-05	SHISA7/CNIH2/GRIA2/GRIA3/GRIK5/GRIA1/DLG2/CACNG7/GRIK2/VWC2L/SHANK1/GRIK3/VWC2	13
CC	GO:0031225	anchored component of membrane	27/1203	170/19520	5.4111e-06	5.91692e-05	4.50719e-05	LYPD3/LYPD2/LY6D/LY6K/LY6G6C/PSCA/GP2/NCAM1/GP1BA/GFRA2/LY6H/GPIHBP1/SYN1/CD48/RTBDN/RAB3C/CFC1/RTN4RL1/CNTN2/CD52/RAB26/CNTN5/CD177/GAD2/DPEP3/XPNPEP2/CPLX3	27
CC	GO:0098878	neurotransmitter receptor complex	13/1203	50/19520	7.22292e-06	7.50349e-05	5.71575e-05	SHISA7/CNIH2/GRIA2/GRIA3/GRIK5/GRIA1/DLG2/CACNG7/GRIK2/VWC2L/SHANK1/GRIK3/VWC2	13
CC	GO:0099146	intrinsic component of postsynaptic density membrane	13/1203	50/19520	7.22292e-06	7.50349e-05	5.71575e-05	CNIH2/LRRC4B/PTPRT/GRIK5/GRIA1/EFNB3/LRRTM2/LRRC4/CLSTN2/CACNG7/ADCY1/SORCS3/SLITRK1	13
CC	GO:0032590	dendrite membrane	12/1203	43/19520	7.30956e-06	7.50349e-05	5.71575e-05	REG1A/KCNB1/SHISA7/MPP2/GRIA1/KCNC1/KCNC2/GABRG2/HPCA/GABRA1/GABRA2/GABRA3	12
CC	GO:0001533	cornified envelope	12/1203	45/19520	1.22204e-05	0.000122937	9.36469e-05	IVL/DSG3/SPRR1B/PKP1/SPRR2E/SPRR2A/SPRR2D/CDSN/SPRR3/SPRR2F/FLG/LORICRIN	12
CC	GO:0044304	main axon	14/1203	62/19520	1.88818e-05	0.000186226	0.000141857	CNTNAP2/SPTBN4/MAPT/CRHBP/NFASC/KCNJ11/DLG2/KCNA1/UCN3/KCNC2/CNGA3/MYOC/CNTN2/CRH	14
CC	GO:0044305	calyx of Held	7/1203	16/19520	2.31803e-05	0.000224225	0.000170802	CPLX2/PRKCB/KCNA1/KCNK2/PRKCG/KCNA3/GLRA1	7
CC	GO:0098889	intrinsic component of presynaptic membrane	14/1203	64/19520	2.76828e-05	0.000262726	0.00020013	SLC1A6/GRIK5/EFNB3/KCNA1/SYT7/CDH10/KCNJ3/CNR1/SLC6A4/CNTN5/KCNA3/GPM6A/CPLX3/GLRA1	14
CC	GO:0032809	neuronal cell body membrane	9/1203	28/19520	2.9522e-05	0.000274197	0.000208868	REG1A/KCNB1/CD22/SLC4A8/ATP1A3/KCNC1/KCNC2/HPCA/KCNB2	9
CC	GO:0072562	blood microparticle	23/1203	146/19520	2.99818e-05	0.000274197	0.000208868	SLC2A1/HSPA6/ANGPTL4/ALB/PRSS1/SERPINF2/A1BG/AGT/IGHD/FGB/IGLV3-21/HBA1/IGKV2-30/HBA2/GC/IGLV3-25/ITIH1/IGHG4/IGHV3-13/F2/SLC4A1/ORM1/CFHR1	23
CC	GO:0019814	immunoglobulin complex	25/1203	167/19520	3.34544e-05	0.000300493	0.000228899	CD79B/CD79A/IGHD/TRBC1/IGLV10-54/IGHV1OR15-1/IGLV3-21/IGKV2-30/IGKV3D-20/IGHV2-70/IGHV2-70D/IGLC7/IGLV3-25/IGLV7-43/IGKV1-27/IGKV2D-29/IGHV6-1/IGHG4/IGLV9-49/IGHV3-13/IGLV7-46/IGHE/IGKV1D-13/IGHV4-31/IGLV4-60	25
CC	GO:0098563	intrinsic component of synaptic vesicle membrane	11/1203	44/19520	5.40955e-05	0.000477369	0.000363634	SYP/SYT4/SV2A/SYN1/RAB3C/SLC6A17/PTPRN2/RAB26/GABRA2/CPLX3/SYNPR	11
CC	GO:0062023	collagen-containing extracellular matrix	47/1203	423/19520	6.64635e-05	0.000576399	0.000439069	HAPLN1/FBN3/COL17A1/ANGPTL4/PRSS1/ZG16/TINAG/SERPINF2/NCAM1/ANGPTL5/CFP/APLP1/SFRP1/TNR/ANGPTL6/A1BG/AGT/RTBDN/VIT/F7/COL14A1/NPPA/MMRN1/CBLN4/CBLN1/APOH/FGB/MYOC/ATRNL1/OGN/ANGPTL3/COL19A1/FLG/COL25A1/ANGPTL7/NTN3/ADIPOQ/VWC2/ELANE/CTSG/PRTN3/CMA1/GH1/ITIH1/F2/SMOC1/ORM1	47
CC	GO:0098802	plasma membrane signaling receptor complex	38/1203	318/19520	7.12186e-05	0.000607169	0.000462508	ITGB6/SHISA7/CNIH2/ZAP70/GRIA2/CD79B/CHRNB2/GRIA3/ITGA7/GRIK5/CD79A/GRIA1/DLG2/CACNG7/TSPAN32/ITGAD/GRIK2/GRM1/TRBC1/VWC2L/TRBV5-1/CD3E/SHANK1/TRBV2/PLP1/GRIK3/TRBV18/TRBV20-1/VWC2/TRBV12-4/TRBV5-6/TRBV3-1/TRBV19/TRGV4/TRBV24-1/TRBV12-3/TRBV6-1/CHRNA2	38
CC	GO:0044298	cell body membrane	9/1203	31/19520	7.2853e-05	0.000610751	0.000465236	REG1A/KCNB1/CD22/SLC4A8/ATP1A3/KCNC1/KCNC2/HPCA/KCNB2	9
CC	GO:0032281	AMPA glutamate receptor complex	8/1203	25/19520	8.54998e-05	0.000705023	0.000537048	SHISA7/CNIH2/GRIA2/GRIA3/GRIA1/CACNG7/VWC2L/VWC2	8
CC	GO:0099056	integral component of presynaptic membrane	12/1203	56/19520	0.000126493	0.00102622	0.000781721	SLC1A6/GRIK5/EFNB3/KCNA1/SYT7/CDH10/KCNJ3/CNR1/SLC6A4/KCNA3/GPM6A/GLRA1	12
CC	GO:0031256	leading edge membrane	24/1203	173/19520	0.000161238	0.00128735	0.000980632	CNTNAP2/REG1A/KCNB1/SHISA7/RASGRP2/MPP2/MAPT/AMPH/PSD/SNTG1/RIPOR2/GRIA1/KCNJ11/KCNC1/PDXP/ADGRV1/KCNC2/GABRG2/HPCA/APC2/PACSIN1/GABRA1/GABRA2/GABRA3	24
CC	GO:0043197	dendritic spine	24/1203	177/19520	0.000229412	0.00180304	0.00137346	IGF2BP1/SHISA7/CNIH2/ATP1A2/MPP2/SEZ6/GRIA2/MAPT/SLC8A3/PSD/GRIA3/GRIA1/NGFR/P2RX6/NEURL1/LRRC4/SLC8A2/ANKS1B/HPCA/HAP1/CD3E/SHANK1/ARC/GPM6A	24
CC	GO:0044309	neuron spine	24/1203	178/19520	0.000250004	0.00193465	0.00147371	IGF2BP1/SHISA7/CNIH2/ATP1A2/MPP2/SEZ6/GRIA2/MAPT/SLC8A3/PSD/GRIA3/GRIA1/NGFR/P2RX6/NEURL1/LRRC4/SLC8A2/ANKS1B/HPCA/HAP1/CD3E/SHANK1/ARC/GPM6A	24
CC	GO:0048786	presynaptic active zone	13/1203	70/19520	0.00030638	0.00233498	0.00177866	SYP/UNC13A/BSN/SV2A/GRM7/RIMS4/BRSK1/CDH10/SYN1/RIMS2/PCLO/GPM6A/CPLX3	13
CC	GO:0097386	glial cell projection	8/1203	30/19520	0.000351141	0.00263618	0.0020081	SYT4/SLC4A8/MAPT/NFASC/CNGA3/SCN7A/AQP4/KCNK2	8
CC	GO:0014704	intercalated disc	10/1203	48/19520	0.000579761	0.00428852	0.00326676	SLC2A1/SCN5A/SPTBN4/ATP1A2/KCNA5/ANK2/PGM5/FXYD1/KCNJ11/MYH1	10
CC	GO:0033017	sarcoplasmic reticulum membrane	9/1203	41/19520	0.00072534	0.0052213	0.0039773	CAMK2B/JPH3/ATP2A3/RYR3/JPH4/JSRP1/MRLN/CASQ2/TRDN	9
CC	GO:0098685	Schaffer collateral - CA1 synapse	12/1203	67/19520	0.000726623	0.0052213	0.0039773	WNT7A/SYP/BSN/INA/TNR/LRRTM2/SYN1/LRRC4/NEFL/GRM1/ADCY1/SH3GL2	12
CC	GO:0120111	neuron projection cytoplasm	14/1203	86/19520	0.000740545	0.0052464	0.00399642	CALY/KIF5A/MAPT/AP3B2/KIF5C/AGBL4/DLG2/HPCA/NEFL/GRIK2/HAP1/KIF1A/ARC/GRIK3	14
CC	GO:0016528	sarcoplasm	13/1203	79/19520	0.00101929	0.00712086	0.00542428	HK2/XDH/CAMK2B/SLC8A3/JPH3/ATP2A3/RASD1/RYR3/JPH4/JSRP1/MRLN/CASQ2/TRDN	13
CC	GO:0005891	voltage-gated calcium channel complex	9/1203	43/19520	0.00104496	0.00720023	0.00548474	CACNA1A/CACNA2D2/CACNA1B/CACNA1I/CACNA1H/CACNB2/CACNG7/CACNA2D3/CACNA1G	9
CC	GO:0016529	sarcoplasmic reticulum	12/1203	70/19520	0.00108748	0.00739193	0.00563077	HK2/XDH/CAMK2B/JPH3/ATP2A3/RASD1/RYR3/JPH4/JSRP1/MRLN/CASQ2/TRDN	12
CC	GO:0099568	cytoplasmic region	29/1203	258/19520	0.00129856	0.00870899	0.00663403	ANLN/DNAJB13/FABP1/CALY/UNC13A/BSN/KIF5A/MAPT/AP3B2/DNAI1/DNAH9/KIF5C/AGBL4/DLG2/CFAP70/KIF19/DCX/DNAI2/HPCA/NEFL/RIMS2/GRIK2/HAP1/RSPH4A/KIF1A/SPAG6/ARC/GRIK3/PCLO	29
CC	GO:0098686	hippocampal mossy fiber to CA3 synapse	7/1203	30/19520	0.00192852	0.0127638	0.00972275	GRIK5/EFNB3/LRRTM2/SYT7/GRIK2/ADCY1/SH3GL2	7
CC	GO:0044224	juxtaparanode region of axon	4/1203	10/19520	0.00223215	0.0145814	0.0111073	CNTNAP2/DLG2/KCNA1/CNTN2	4
CC	GO:0030285	integral component of synaptic vesicle membrane	7/1203	31/19520	0.00236036	0.0152213	0.0115948	SYP/SYT4/SV2A/SLC6A17/PTPRN2/GABRA2/SYNPR	7
CC	GO:1904115	axon cytoplasm	10/1203	58/19520	0.00264615	0.0168483	0.0128341	CALY/KIF5A/MAPT/AP3B2/KIF5C/AGBL4/DLG2/NEFL/HAP1/KIF1A	10
CC	GO:0034704	calcium channel complex	11/1203	68/19520	0.00279026	0.0175438	0.0133639	CACNA1A/CACNA2D2/CACNA1B/CACNA1I/CACNA1H/CACNB2/RYR3/CACNG7/CACNA2D3/CACNA1G/CASQ2	11
CC	GO:0036157	outer dynein arm	4/1203	11/19520	0.00333751	0.0207255	0.0157876	DNAI1/DNAH9/CFAP70/DNAI2	4
CC	GO:0042383	sarcolemma	17/1203	134/19520	0.00362486	0.0222354	0.0169377	SLC2A1/SCN5A/KCNB1/ATP1A2/ANK2/SLC8A3/PGM5/PEMT/CACNB2/FXYD1/RYR3/KCNJ11/KCNJ3/SLC8A2/CACNG7/AQP4/MYOT	17
CC	GO:0030673	axolemma	4/1203	12/19520	0.00476397	0.0285271	0.0217304	CNTNAP2/MAPT/KCNJ11/KCNC2	4
CC	GO:0098688	parallel fiber to Purkinje cell synapse	4/1203	12/19520	0.00476397	0.0285271	0.0217304	GRIA3/P2RX6/KCNJ3/CBLN1	4
CC	GO:1902711	GABA-A receptor complex	5/1203	19/19520	0.0049556	0.0293255	0.0223385	GABRG2/GABRA1/GABRB1/GABRA2/GABRA3	5
CC	GO:0045178	basal part of cell	27/1203	258/19520	0.00505277	0.0295528	0.0225117	MET/KRT14/RHCG/SLC2A1/SLC14A1/CALHM3/CA9/SLC39A5/SLCO1B3/REG1A/GKN2/ANK2/SLC29A4/ABCA8/DLG2/GPIHBP1/SLC7A8/KCNC2/SLC6A13/SLC8A2/SLCO1C1/CD300LG/AQP4/NDRG4/SLC4A10/SLC4A1/CLDN19	27
CC	GO:0016323	basolateral plasma membrane	23/1203	211/19520	0.00567776	0.0328266	0.0250055	RHCG/SLC2A1/SLC14A1/CALHM3/CA9/SLC39A5/SLCO1B3/ANK2/SLC29A4/ABCA8/DLG2/GPIHBP1/SLC7A8/KCNC2/SLC6A13/SLC8A2/SLCO1C1/CD300LG/AQP4/NDRG4/SLC4A10/SLC4A1/CLDN19	23
CC	GO:0031253	cell projection membrane	33/1203	337/19520	0.00584868	0.0334305	0.0254655	HLA-G/CNTNAP2/CA9/REG1A/KCNB1/SHISA7/RASGRP2/MPP2/TBC1D10C/MAPT/PEMT/PSD/SNTG1/RIPOR2/GRIA1/KCNJ11/KCNC1/TSPEAR/SSTR3/PDXP/ADGRV1/SLC7A8/KCNC2/GABRG2/HPCA/APC2/TRPM6/PACSIN1/GABRA1/GAP43/NDRG4/GABRA2/GABRA3	33
CC	GO:1902710	GABA receptor complex	5/1203	20/19520	0.00627706	0.035476	0.0270236	GABRG2/GABRA1/GABRB1/GABRA2/GABRA3	5
CC	GO:0098831	presynaptic active zone cytoplasmic component	4/1203	13/19520	0.00654902	0.0361995	0.0275748	UNC13A/BSN/RIMS2/PCLO	4
CC	GO:0098993	anchored component of synaptic vesicle membrane	4/1203	13/19520	0.00654902	0.0361995	0.0275748	SYN1/RAB3C/RAB26/CPLX3	4
CC	GO:0030426	growth cone	20/1203	178/19520	0.00684136	0.0374044	0.0284926	IGF2BP1/REG1A/SNAP25/CDK5R2/DSCAM/STMN4/ATCAY/MAPT/KIF5C/APBB1/NGFR/CRMP1/ELAVL4/NEFL/CNR1/HAP1/RASGRF1/GAP43/NRSN1/GPM6A	20
CC	GO:0042571	immunoglobulin complex, circulating	11/1203	77/19520	0.00735497	0.0397801	0.0303023	IGHD/TRBC1/IGHV1OR15-1/IGHV2-70/IGHV2-70D/IGLC7/IGHV6-1/IGHG4/IGHV3-13/IGHE/IGHV4-31	11
CC	GO:0032838	plasma membrane bounded cell projection cytoplasm	23/1203	216/19520	0.00749513	0.0401069	0.0305513	DNAJB13/CALY/KIF5A/MAPT/AP3B2/DNAI1/DNAH9/KIF5C/AGBL4/DLG2/CFAP70/KIF19/DCX/DNAI2/HPCA/NEFL/GRIK2/HAP1/RSPH4A/KIF1A/SPAG6/ARC/GRIK3	23
CC	GO:0031093	platelet alpha granule lumen	10/1203	67/19520	0.00763469	0.0404237	0.0307925	EGF/ALB/SERPINF2/IGF1/VEGFD/A1BG/MMRN1/FGB/CFD/ORM1	10
CC	GO:0033268	node of Ranvier	4/1203	14/19520	0.00872695	0.0452542	0.0344722	SPTBN4/NFASC/MYOC/CNTN2	4
CC	GO:0060077	inhibitory synapse	4/1203	14/19520	0.00872695	0.0452542	0.0344722	NLGN4X/LHFPL4/GAD2/GLRA1	4
CC	GO:0031594	neuromuscular junction	10/1203	69/19520	0.00937355	0.0476252	0.0362783	SYP/UNC13A/SLC8A3/DLGAP3/STXBP5L/SV2A/SYNGR4/DLG2/NEFL/MUSK	10
CC	GO:0044291	cell-cell contact zone	10/1203	69/19520	0.00937355	0.0476252	0.0362783	SLC2A1/SCN5A/SPTBN4/ATP1A2/KCNA5/ANK2/PGM5/FXYD1/KCNJ11/MYH1	10
CC	GO:0030427	site of polarized growth	20/1203	184/19520	0.00974881	0.0490365	0.0373533	IGF2BP1/REG1A/SNAP25/CDK5R2/DSCAM/STMN4/ATCAY/MAPT/KIF5C/APBB1/NGFR/CRMP1/ELAVL4/NEFL/CNR1/HAP1/RASGRF1/GAP43/NRSN1/GPM6A	20
MF	GO:0022836	gated channel activity	66/1113	337/18337	1.3671e-17	1.1347e-14	9.84315e-15	CLCA4/SCN5A/CALHM3/KCNA7/KCNH6/KCNB1/CACNA1A/SNAP25/CACNA2D2/CACNA1B/TMEM63C/SCN3B/CACNA1I/KCNA5/GRIA2/CHRNB2/CACNA1H/P2RX5/ABCC8/KCNH2/CACNB2/GRIA3/TMC2/GRIK5/HCN2/KCNG2/SCN3A/GRIA1/P2RX2/RYR3/P2RX6/KCNMB2/TMC8/KCNJ11/KCNC1/KCNIP2/KCNA1/KCNJ6/KCNJ3/KCNH3/SCN4A/KCNC2/GABRG2/CACNG7/CNR1/GRIK2/CNGA3/KCNK17/CACNA2D3/SCN7A/CACNA1G/GABRA1/KCNK2/KCNK16/GRIK3/KCNB2/KCNA3/GLRA3/ASIC4/MCOLN3/HCN4/GABRB1/G…	66
MF	GO:0015267	channel activity	80/1113	477/18337	6.88499e-17	2.15776e-14	1.8718e-14	GJB6/CLCA4/SCN5A/GJB4/SLC14A1/CALHM3/GJB5/KCNA7/AQP12A/AQP8/KCNH6/KCNB1/CACNA1A/SNAP25/CACNA2D2/CACNA1B/TMEM63C/SCN3B/CACNA1I/KCNA5/GRIA2/CHRNB2/CACNA1H/P2RX5/ABCC8/UNC80/KCNH2/CACNB2/GRIA3/TMC2/GRIK5/FXYD1/HCN2/KCNG2/SCN3A/GRIA1/P2RX2/RYR3/P2RX6/KCNMB2/TMC8/KCNJ11/KCNC1/KCNIP2/KCNA1/KCNJ6/AQP7/KCNJ3/KCNH3/SCN4A/KCNC2/GABRG2/CACNG7/CNR1/GRIK2/TRPM6/CNGA3/KCNK17/CACNA2D3/SCN7A/CACNA1G/AQP4/GJD2/GA…	80
MF	GO:0022803	passive transmembrane transporter activity	80/1113	478/18337	7.79915e-17	2.15776e-14	1.8718e-14	GJB6/CLCA4/SCN5A/GJB4/SLC14A1/CALHM3/GJB5/KCNA7/AQP12A/AQP8/KCNH6/KCNB1/CACNA1A/SNAP25/CACNA2D2/CACNA1B/TMEM63C/SCN3B/CACNA1I/KCNA5/GRIA2/CHRNB2/CACNA1H/P2RX5/ABCC8/UNC80/KCNH2/CACNB2/GRIA3/TMC2/GRIK5/FXYD1/HCN2/KCNG2/SCN3A/GRIA1/P2RX2/RYR3/P2RX6/KCNMB2/TMC8/KCNJ11/KCNC1/KCNIP2/KCNA1/KCNJ6/AQP7/KCNJ3/KCNH3/SCN4A/KCNC2/GABRG2/CACNG7/CNR1/GRIK2/TRPM6/CNGA3/KCNK17/CACNA2D3/SCN7A/CACNA1G/AQP4/GJD2/GA…	80
MF	GO:0005261	cation channel activity	61/1113	333/18337	6.11465e-15	1.26879e-12	1.10064e-12	SCN5A/CALHM3/KCNA7/KCNH6/KCNB1/CACNA1A/SNAP25/CACNA2D2/CACNA1B/TMEM63C/SCN3B/CACNA1I/KCNA5/GRIA2/CHRNB2/CACNA1H/P2RX5/ABCC8/UNC80/KCNH2/CACNB2/GRIA3/TMC2/GRIK5/HCN2/KCNG2/SCN3A/GRIA1/P2RX2/RYR3/P2RX6/KCNMB2/KCNJ11/KCNC1/KCNIP2/KCNA1/KCNJ6/KCNJ3/KCNH3/SCN4A/KCNC2/CACNG7/CNR1/GRIK2/TRPM6/CNGA3/KCNK17/CACNA2D3/SCN7A/CACNA1G/KCNK2/KCNK16/GRIK3/KCNB2/KCNA3/PKD1L3/ASIC4/MCOLN3/HCN4/GPM6A/CHRNA2	61
MF	GO:0005216	ion channel activity	71/1113	429/18337	8.20575e-15	1.36215e-12	1.18163e-12	CLCA4/SCN5A/CALHM3/KCNA7/KCNH6/KCNB1/CACNA1A/SNAP25/CACNA2D2/CACNA1B/TMEM63C/SCN3B/CACNA1I/KCNA5/GRIA2/CHRNB2/CACNA1H/P2RX5/ABCC8/UNC80/KCNH2/CACNB2/GRIA3/TMC2/GRIK5/FXYD1/HCN2/KCNG2/SCN3A/GRIA1/P2RX2/RYR3/P2RX6/KCNMB2/TMC8/KCNJ11/KCNC1/KCNIP2/KCNA1/KCNJ6/KCNJ3/KCNH3/SCN4A/KCNC2/GABRG2/CACNG7/CNR1/GRIK2/TRPM6/CNGA3/KCNK17/CACNA2D3/SCN7A/CACNA1G/GABRA1/KCNK2/KCNK16/GRIK3/KCNB2/KCNA3/GLRA3/PKD1L3/A…	71
MF	GO:0046873	metal ion transmembrane transporter activity	69/1113	425/18337	5.23927e-14	7.24765e-12	6.28712e-12	SCN5A/SLC1A6/SLC39A2/SLC39A5/KCNA7/KCNH6/KCNB1/CACNA1A/SNAP25/CACNA2D2/CACNA1B/ATP1A2/SCN3B/CACNA1I/SLC4A8/KCNA5/SLC8A3/CACNA1H/SLC12A5/ABCC8/KCNH2/ATP1A3/CACNB2/TMC2/GRIK5/HCN2/ATP2A3/KCNG2/SLC12A1/SCN3A/RYR3/KCNMB2/KCNJ11/KCNC1/KCNIP2/KCNA1/KCNJ6/KCNJ3/KCNH3/SLC5A10/SCN4A/KCNC2/SLC6A13/SLC8A2/CACNG7/ATP2B3/CNR1/GRIK2/TRPM6/KCNK17/CACNA2D3/SCN7A/SLC10A6/CACNA1G/KCNK2/KCNK16/SLC4A10/SLC6A4/GRIK3/…	69
MF	GO:0005244	voltage-gated ion channel activity	40/1113	197/18337	1.08653e-11	1.12727e-09	9.77873e-10	SCN5A/CALHM3/KCNA7/KCNH6/KCNB1/CACNA1A/SNAP25/CACNA2D2/CACNA1B/SCN3B/CACNA1I/KCNA5/CACNA1H/ABCC8/KCNH2/CACNB2/TMC2/HCN2/KCNG2/SCN3A/KCNJ11/KCNC1/KCNIP2/KCNA1/KCNJ6/KCNJ3/KCNH3/SCN4A/KCNC2/CACNG7/CNR1/KCNK17/CACNA2D3/SCN7A/CACNA1G/KCNK2/KCNK16/KCNB2/KCNA3/HCN4	40
MF	GO:0022832	voltage-gated channel activity	40/1113	197/18337	1.08653e-11	1.12727e-09	9.77873e-10	SCN5A/CALHM3/KCNA7/KCNH6/KCNB1/CACNA1A/SNAP25/CACNA2D2/CACNA1B/SCN3B/CACNA1I/KCNA5/CACNA1H/ABCC8/KCNH2/CACNB2/TMC2/HCN2/KCNG2/SCN3A/KCNJ11/KCNC1/KCNIP2/KCNA1/KCNJ6/KCNJ3/KCNH3/SCN4A/KCNC2/CACNG7/CNR1/KCNK17/CACNA2D3/SCN7A/CACNA1G/KCNK2/KCNK16/KCNB2/KCNA3/HCN4	40
MF	GO:0022843	voltage-gated cation channel activity	32/1113	139/18337	4.10343e-11	3.78427e-09	3.28274e-09	KCNA7/KCNH6/KCNB1/CACNA1A/SNAP25/CACNA2D2/CACNA1B/CACNA1I/KCNA5/CACNA1H/ABCC8/KCNH2/CACNB2/TMC2/HCN2/KCNG2/KCNJ11/KCNC1/KCNIP2/KCNA1/KCNJ6/KCNJ3/KCNH3/KCNC2/CACNG7/CNR1/CACNA2D3/CACNA1G/KCNK2/KCNB2/KCNA3/HCN4	32
MF	GO:0015079	potassium ion transmembrane transporter activity	31/1113	152/18337	2.01951e-09	1.67619e-07	1.45405e-07	KCNA7/KCNH6/KCNB1/SNAP25/ATP1A2/KCNA5/SLC12A5/ABCC8/KCNH2/ATP1A3/GRIK5/HCN2/KCNG2/SLC12A1/KCNMB2/KCNJ11/KCNC1/KCNIP2/KCNA1/KCNJ6/KCNJ3/KCNH3/KCNC2/GRIK2/KCNK17/KCNK2/KCNK16/GRIK3/KCNB2/KCNA3/HCN4	31
MF	GO:0005267	potassium channel activity	27/1113	120/18337	2.32421e-09	1.75372e-07	1.5213e-07	KCNA7/KCNH6/KCNB1/SNAP25/KCNA5/ABCC8/KCNH2/GRIK5/HCN2/KCNG2/KCNMB2/KCNJ11/KCNC1/KCNIP2/KCNA1/KCNJ6/KCNJ3/KCNH3/KCNC2/GRIK2/KCNK17/KCNK2/KCNK16/GRIK3/KCNB2/KCNA3/HCN4	27
MF	GO:0015276	ligand-gated ion channel activity	29/1113	139/18337	3.85152e-09	2.45905e-07	2.13315e-07	GRIA2/CHRNB2/P2RX5/ABCC8/KCNH2/GRIA3/GRIK5/HCN2/GRIA1/P2RX2/RYR3/P2RX6/KCNJ11/KCNJ6/KCNJ3/GABRG2/GRIK2/CNGA3/GABRA1/GRIK3/GLRA3/ASIC4/MCOLN3/HCN4/GABRB1/GABRA2/GABRA3/CHRNA2/GLRA1	29
MF	GO:0022834	ligand-gated channel activity	29/1113	139/18337	3.85152e-09	2.45905e-07	2.13315e-07	GRIA2/CHRNB2/P2RX5/ABCC8/KCNH2/GRIA3/GRIK5/HCN2/GRIA1/P2RX2/RYR3/P2RX6/KCNJ11/KCNJ6/KCNJ3/GABRG2/GRIK2/CNGA3/GABRA1/GRIK3/GLRA3/ASIC4/MCOLN3/HCN4/GABRB1/GABRA2/GABRA3/CHRNA2/GLRA1	29
MF	GO:0004252	serine-type endopeptidase activity	32/1113	168/18337	6.55949e-09	3.88884e-07	3.37345e-07	PLAT/TMPRSS11E/PRSS3/MMP1/KLK5/CELA2A/CELA2B/CTRL/TMPRSS11D/PRSS1/CELA3B/PRSS2/CTRC/CELA3A/KLK12/CTRB2/KLK15/F10/GZMM/PCSK1/RHBDL3/PCSK2/F7/CFD/TMPRSS6/GZMK/ELANE/CTSG/PROZ/PRTN3/CMA1/F2	32
MF	GO:0017171	serine hydrolase activity	34/1113	188/18337	8.87986e-09	4.91352e-07	4.26233e-07	PLAT/TMPRSS11E/PRSS3/AADAC/MMP1/KLK5/CELA2A/CELA2B/CTRL/TMPRSS11D/PRSS1/CELA3B/PRSS2/CTRC/CELA3A/KLK12/CTRB2/KLK15/DPP6/F10/GZMM/PCSK1/RHBDL3/PCSK2/F7/CFD/TMPRSS6/GZMK/ELANE/CTSG/PROZ/PRTN3/CMA1/F2	34
MF	GO:0008236	serine-type peptidase activity	33/1113	186/18337	2.38386e-08	1.23663e-06	1.07274e-06	PLAT/TMPRSS11E/PRSS3/MMP1/KLK5/CELA2A/CELA2B/CTRL/TMPRSS11D/PRSS1/CELA3B/PRSS2/CTRC/CELA3A/KLK12/CTRB2/KLK15/DPP6/F10/GZMM/PCSK1/RHBDL3/PCSK2/F7/CFD/TMPRSS6/GZMK/ELANE/CTSG/PROZ/PRTN3/CMA1/F2	33
MF	GO:0005249	voltage-gated potassium channel activity	21/1113	87/18337	3.75041e-08	1.83108e-06	1.58841e-06	KCNA7/KCNH6/KCNB1/SNAP25/KCNA5/ABCC8/KCNH2/HCN2/KCNG2/KCNJ11/KCNC1/KCNIP2/KCNA1/KCNJ6/KCNJ3/KCNH3/KCNC2/KCNK2/KCNB2/KCNA3/HCN4	21
MF	GO:0015081	sodium ion transmembrane transporter activity	28/1113	146/18337	4.90565e-08	2.26205e-06	1.96226e-06	SCN5A/SLC1A6/ATP1A2/SCN3B/CACNA1I/SLC4A8/SLC8A3/CACNA1H/ATP1A3/GRIK5/HCN2/SLC12A1/SCN3A/SLC5A10/SCN4A/SLC6A13/SLC8A2/GRIK2/SCN7A/SLC10A6/CACNA1G/SLC4A10/SLC6A4/GRIK3/ASIC4/HCN4/SLC18A1/SLC17A1	28
MF	GO:0048018	receptor ligand activity	61/1113	486/18337	5.3029e-08	2.31653e-06	2.00952e-06	EREG/DKK1/EGF/IL36RN/WNT7A/C10orf99/SLURP1/GPHA2/REG1A/SCG2/WNT4/FGF14/GDF1/FGF17/WNT10B/IGF1/NPPC/VEGFD/PROK1/IL24/VGF/CHGB/C1QTNF4/WNT9B/AGT/EBI3/TAFA1/CMTM5/UCN3/KL/LEP/LTA/NPPA/TNFSF8/OGN/LTB/CSF3/CXCL13/GNRH2/TTR/CARTPT/TAFA4/ANGPTL3/NTS/PNOC/IL13/CCL19/CCL21/CD40LG/CCL14/ADIPOQ/ADCYAP1/PENK/GH1/OXT/SST/F2/CER1/PPY/GCG/CRH	61
MF	GO:0030546	signaling receptor activator activity	61/1113	492/18337	8.27137e-08	3.43262e-06	2.97769e-06	EREG/DKK1/EGF/IL36RN/WNT7A/C10orf99/SLURP1/GPHA2/REG1A/SCG2/WNT4/FGF14/GDF1/FGF17/WNT10B/IGF1/NPPC/VEGFD/PROK1/IL24/VGF/CHGB/C1QTNF4/WNT9B/AGT/EBI3/TAFA1/CMTM5/UCN3/KL/LEP/LTA/NPPA/TNFSF8/OGN/LTB/CSF3/CXCL13/GNRH2/TTR/CARTPT/TAFA4/ANGPTL3/NTS/PNOC/IL13/CCL19/CCL21/CD40LG/CCL14/ADIPOQ/ADCYAP1/PENK/GH1/OXT/SST/F2/CER1/PPY/GCG/CRH	61
MF	GO:0005272	sodium channel activity	14/1113	43/18337	1.26444e-07	4.99754e-06	4.33521e-06	SCN5A/SCN3B/CACNA1I/CACNA1H/GRIK5/HCN2/SCN3A/SCN4A/GRIK2/SCN7A/CACNA1G/GRIK3/ASIC4/HCN4	14
MF	GO:0005230	extracellular ligand-gated ion channel activity	18/1113	73/18337	2.47536e-07	9.33888e-06	8.10119e-06	GRIA2/CHRNB2/P2RX5/GRIA3/GRIK5/GRIA1/P2RX2/P2RX6/GABRG2/GRIK2/GABRA1/GRIK3/GLRA3/GABRB1/GABRA2/GABRA3/CHRNA2/GLRA1	18
MF	GO:0005179	hormone activity	24/1113	122/18337	2.67543e-07	9.6548e-06	8.37525e-06	GPHA2/IGF1/NPPC/VGF/CHGB/AGT/UCN3/KL/LEP/NPPA/GNRH2/TTR/CARTPT/NTS/PNOC/ADIPOQ/ADCYAP1/PENK/GH1/OXT/SST/PPY/GCG/CRH	24
MF	GO:0005248	voltage-gated sodium channel activity	10/1113	23/18337	3.60397e-07	1.24637e-05	1.08119e-05	SCN5A/SCN3B/CACNA1I/CACNA1H/HCN2/SCN3A/SCN4A/SCN7A/CACNA1G/HCN4	10
MF	GO:0099094	ligand-gated cation channel activity	22/1113	109/18337	5.2557e-07	1.74489e-05	1.51364e-05	GRIA2/CHRNB2/P2RX5/ABCC8/KCNH2/GRIA3/GRIK5/HCN2/GRIA1/P2RX2/RYR3/P2RX6/KCNJ11/KCNJ6/KCNJ3/GRIK2/CNGA3/GRIK3/ASIC4/MCOLN3/HCN4/CHRNA2	22
MF	GO:0098960	postsynaptic neurotransmitter receptor activity	16/1113	62/18337	5.87652e-07	1.87597e-05	1.62734e-05	CHRNB2/GRIA3/GRIK5/CHRM5/GRIA1/GABRG2/GRIK2/GRM1/GABRA1/GRIK3/HRH3/GABRB1/GABRA2/GABRA3/CHRNA2/GLRA1	16
MF	GO:1904315	transmitter-gated ion channel activity involved in regulation of postsynaptic membrane potential	13/1113	44/18337	1.25554e-06	3.85963e-05	3.34812e-05	CHRNB2/GRIA3/GRIK5/GRIA1/GABRG2/GRIK2/GABRA1/GRIK3/GABRB1/GABRA2/GABRA3/CHRNA2/GLRA1	13
MF	GO:0022824	transmitter-gated ion channel activity	15/1113	59/18337	1.62127e-06	4.64019e-05	4.02523e-05	GRIA2/CHRNB2/GRIA3/GRIK5/GRIA1/GABRG2/GRIK2/GABRA1/GRIK3/GLRA3/GABRB1/GABRA2/GABRA3/CHRNA2/GLRA1	15
MF	GO:0022835	transmitter-gated channel activity	15/1113	59/18337	1.62127e-06	4.64019e-05	4.02523e-05	GRIA2/CHRNB2/GRIA3/GRIK5/GRIA1/GABRG2/GRIK2/GABRA1/GRIK3/GLRA3/GABRB1/GABRA2/GABRA3/CHRNA2/GLRA1	15
MF	GO:0099529	neurotransmitter receptor activity involved in regulation of postsynaptic membrane potential	13/1113	47/18337	2.86905e-06	7.93769e-05	6.88571e-05	CHRNB2/GRIA3/GRIK5/GRIA1/GABRG2/GRIK2/GABRA1/GRIK3/GABRB1/GABRA2/GABRA3/CHRNA2/GLRA1	13
MF	GO:0005184	neuropeptide hormone activity	10/1113	30/18337	6.40258e-06	0.000171424	0.000148705	VGF/NPPA/CARTPT/NTS/PNOC/ADCYAP1/PENK/OXT/PPY/CRH	10
MF	GO:0019905	syntaxin binding	16/1113	77/18337	1.24264e-05	0.000322311	0.000279595	CACNA1A/SNAP25/SYP/UNC13A/SYT4/CPLX2/SNPH/STXBP5L/BAIAP3/SYT3/SYT7/SYT5/SLC6A4/SYT10/CPLX3/SYNPR	16
MF	GO:0005251	delayed rectifier potassium channel activity	10/1113	33/18337	1.66899e-05	0.000419776	0.000364143	KCNA7/KCNB1/KCNA5/KCNH2/KCNG2/KCNC1/KCNA1/KCNC2/KCNB2/KCNA3	10
MF	GO:0008066	glutamate receptor activity	9/1113	27/18337	1.8731e-05	0.000457257	0.000396656	GRIA2/GRIA3/GRIK5/GRIA1/GRM7/GRM4/GRIK2/GRM1/GRIK3	9
MF	GO:0005245	voltage-gated calcium channel activity	11/1113	44/18337	4.69921e-05	0.00111438	0.000966695	CACNA1A/CACNA2D2/CACNA1B/CACNA1I/CACNA1H/CACNB2/TMC2/CACNG7/CNR1/CACNA2D3/CACNA1G	11
MF	GO:0099095	ligand-gated anion channel activity	7/1113	18/18337	5.23887e-05	0.00120785	0.00104777	GABRG2/GABRA1/GLRA3/GABRB1/GABRA2/GABRA3/GLRA1	7
MF	GO:0001664	G protein-coupled receptor binding	35/1113	289/18337	7.60151e-05	0.0017052	0.00147921	WNT7A/C10orf99/GPHA2/REEP2/NECAB2/UCHL1/WNT4/GNAO1/WNT10B/RTP5/APLP1/GNAZ/SFRP1/PROK1/WNT9B/AGT/UCN3/AGTR1/PACRG/NPPA/MYOC/CXCL13/SHANK1/NTS/PNOC/CCL19/CCL21/CCL14/RSPO1/ADCYAP1/PENK/OXT/PPY/GCG/CRH	35
MF	GO:0017075	syntaxin-1 binding	8/1113	26/18337	0.000104921	0.00229169	0.00198797	SNAP25/SYP/UNC13A/SYT4/CPLX2/SNPH/SLC6A4/SYNPR	8
MF	GO:0030594	neurotransmitter receptor activity	18/1113	111/18337	0.000120066	0.00255525	0.0022166	GRIA2/CHRNB2/GRIA3/GRIK5/CHRM5/GRIA1/GABRG2/GRIK2/GRM1/GABRA1/GRIK3/HRH3/GLRA3/GABRB1/GABRA2/GABRA3/CHRNA2/GLRA1	18
MF	GO:0005237	inhibitory extracellular ligand-gated ion channel activity	6/1113	15/18337	0.000153499	0.00318511	0.00276298	GABRG2/GABRA1/GLRA3/GABRA2/GABRA3/GLRA1	6
MF	GO:0051428	peptide hormone receptor binding	7/1113	21/18337	0.000162964	0.00328408	0.00284884	GPHA2/GNAO1/UCN3/LEP/GNRH2/ADCYAP1/CRH	7
MF	GO:0015085	calcium ion transmembrane transporter activity	20/1113	134/18337	0.000167622	0.00328408	0.00284884	CACNA1A/CACNA2D2/CACNA1B/CACNA1I/SLC8A3/CACNA1H/CACNB2/TMC2/ATP2A3/RYR3/SLC8A2/CACNG7/ATP2B3/CNR1/TRPM6/CACNA2D3/CACNA1G/PKD1L3/MCOLN3/GPM6A	20
MF	GO:0000149	SNARE binding	18/1113	114/18337	0.000170139	0.00328408	0.00284884	CACNA1A/SNAP25/SYP/UNC13A/SNAP91/SYT4/CPLX2/SNPH/STXBP5L/BAIAP3/SYT3/SYT7/SYT5/TRIM9/SLC6A4/SYT10/CPLX3/SYNPR	18
MF	GO:0004806	triglyceride lipase activity	8/1113	29/18337	0.000244922	0.00451746	0.00391876	AADAC/LIPF/CEL/PNLIPRP3/PNLIPRP1/PNLIP/LPL/CES4A	8
MF	GO:0005231	excitatory extracellular ligand-gated ion channel activity	8/1113	29/18337	0.000244922	0.00451746	0.00391876	CHRNB2/P2RX5/P2RX2/P2RX6/GRIK2/GLRA3/CHRNA2/GLRA1	8
MF	GO:0004867	serine-type endopeptidase inhibitor activity	16/1113	98/18337	0.000259661	0.00468519	0.00406426	A2ML1/SPINK7/SERPINB5/SERPINB3/SERPINB4/SERPINI2/PCSK1N/SERPINF2/AGT/SERPINA10/SPINK2/WFIKKN1/ITIH1/SERPINA11/SERPINA6/SERPINA12	16
MF	GO:0016813	hydrolase activity, acting on carbon-nitrogen (but not peptide) bonds, in linear amidines	5/1113	11/18337	0.000277112	0.00489368	0.00424512	PADI3/PADI1/ALLC/ARG1/PADI4	5
MF	GO:0005200	structural constituent of cytoskeleton	16/1113	103/18337	0.000462889	0.00800412	0.00694333	KRT14/KRT6A/KRT16/KRT5/TUBAL3/KRT20/SPTBN4/ACTL6B/INA/SPTB/NEFM/NEFL/TUBB1/EPB42/LORICRIN/TUBA3E	16
MF	GO:0004970	ionotropic glutamate receptor activity	6/1113	19/18337	0.00067452	0.0114255	0.00991131	GRIA2/GRIA3/GRIK5/GRIA1/GRIK2/GRIK3	6
MF	GO:0022851	GABA-gated chloride ion channel activity	5/1113	13/18337	0.000696877	0.0115682	0.010035	GABRG2/GABRA1/GABRB1/GABRA2/GABRA3	5
MF	GO:0030506	ankyrin binding	6/1113	20/18337	0.000914475	0.0148826	0.0129102	RHCG/SCN5A/SPTBN4/SPTB/KCNJ11/SLC4A1	6
MF	GO:0008201	heparin binding	21/1113	164/18337	0.000959988	0.0153229	0.0132921	CEL/REG4/LPL/SLIT1/APLP1/SFRP1/SELL/SERPINA10/SLIT3/TENM1/RTN4RL1/APOH/CXCL13/ANGPTL3/COL25A1/RSPO1/PLA2G2D/ELANE/CTSG/F2/SMOC1	21
MF	GO:0015108	chloride transmembrane transporter activity	15/1113	101/18337	0.00110842	0.0173583	0.0150578	CLCA4/SLC4A8/SLC12A5/FXYD1/SLC12A1/GABRG2/GABRA1/SLC6A4/GLRA3/GABRB1/GABRA2/SLC18A1/GABRA3/SLC4A1/GLRA1	15
MF	GO:0001614	purinergic nucleotide receptor activity	6/1113	21/18337	0.00121508	0.0183367	0.0159065	GPR87/P2RX5/P2RX2/P2RX6/P2RY8/P2RY10	6
MF	GO:0016502	nucleotide receptor activity	6/1113	21/18337	0.00121508	0.0183367	0.0159065	GPR87/P2RX5/P2RX2/P2RX6/P2RY8/P2RY10	6
MF	GO:0071855	neuropeptide receptor binding	8/1113	37/18337	0.00142971	0.0211904	0.018382	GNAO1/UCN3/NPPA/SHANK1/NTS/ADCYAP1/PPY/CRH	8
MF	GO:0005539	glycosaminoglycan binding	26/1113	228/18337	0.00147753	0.0215149	0.0186635	HAPLN1/CEL/ZG16/REG4/REG1A/LPL/SLIT1/APLP1/SFRP1/SELL/SERPINA10/SLIT3/TENM1/VIT/RTN4RL1/APOH/CXCL13/ANGPTL3/COL25A1/RSPO1/PLA2G2D/ELANE/CTSG/STAB2/F2/SMOC1	26
MF	GO:0031406	carboxylic acid binding	22/1113	184/18337	0.00181645	0.025994	0.022549	CYP27C1/CRABP2/UGT1A1/ALB/FABP1/GNMT/PLA2G1B/CD22/FTCD/GRM7/TAT/PMP2/PTGDS/DPYS/GLRA3/PADI4/ADIPOQ/GAD2/SELE/FABP4/ST8SIA3/GLRA1	22
MF	GO:0005262	calcium channel activity	16/1113	118/18337	0.00205085	0.028851	0.0250274	CACNA1A/CACNA2D2/CACNA1B/CACNA1I/CACNA1H/CACNB2/TMC2/RYR3/CACNG7/CNR1/TRPM6/CACNA2D3/CACNA1G/PKD1L3/MCOLN3/GPM6A	16
MF	GO:0015103	inorganic anion transmembrane transporter activity	18/1113	145/18337	0.00302181	0.0411815	0.0357237	CLCA4/SLC26A11/SLC4A8/SLC12A5/FXYD1/SLC12A1/GABRG2/GABRA1/SLC4A10/SLC6A4/GLRA3/GABRB1/GABRA2/SLC18A1/GABRA3/SLC17A1/SLC4A1/GLRA1	18
MF	GO:0042277	peptide binding	32/1113	315/18337	0.00302659	0.0411815	0.0357237	PTGES/TRHDE/HLA-G/POM121L2/CACNA1A/CACNA1B/SSTR2/MAPK8IP2/GRIA2/CRHBP/DLGAP3/ATP1A3/GRIA3/APBB1/GRIA1/NGFR/GHR/KCNIP2/SSTR3/EBI3/SLC7A8/GIPR/PRLR/GALR1/PPIAL4G/PTGDR2/AVPR1B/NPAP1/COL25A1/LBP/CMA1/TRBV12-3	32
MF	GO:0008503	benzodiazepine receptor activity	4/1113	11/18337	0.00315618	0.0415814	0.0360706	GABRG2/GABRA1/GABRA2/GABRA3	4
MF	GO:0033130	acetylcholine receptor binding	4/1113	11/18337	0.00315618	0.0415814	0.0360706	PSCA/RIC3/NRXN1/LY6H	4
MF	GO:0008528	G protein-coupled peptide receptor activity	18/1113	148/18337	0.0037714	0.0489104	0.0424283	SSTR2/GP1BA/CCR7/TACR1/SSTR3/NLRP6/SORCS1/GIPR/AGTR1/GPR17/GALR1/GPR83/AVPR1B/XCR1/AGTR2/CCR4/BRS3/SORCS3	18
